# Supplementary material for: Proteomic analysis defines the interactome of telomerase in the protozoan parasite, Trypanosoma brucei
Source: Front Cell Dev Biol. 2023 Mar 16;11:1110423. doi: 10.3389/fcell.2023.1110423 (PMC10061497; doi:10.3389/fcell.2023.1110423)
Supplement: Supplementary file 1 [file Table2.xlsx]

## Sheet: Sheet1
Uniprot ID	Protein	log2 Fold change (IP/IgG)	-log10(p-value)
Q583P4	dendritic cell-derived IFNG-induced protein	4.5267	2.87405
Q38AK2	mitochondrial ATP-dependent zinc metallopeptidase, putative	4.31293	2.05257
Q382V2	hypothetical protein, conserved	4.22057	3.57467
Q384A5	hypothetical protein, conserved	3.97879	4.53894
Q38FR6	microtubule-associated protein;mitotubule-associated protein Gb4, putative	3.84435	1.99975
Q57XP4	Nucleoporin NUP132	3.79018	1.29077
Q383C3	Translation initiation factor eIF-2B subunit epsilon, putative	3.53718	1.76919
Q38CD0	60S ribosomal protein L9, putative;60S ribosomal protein L9, putative	3.52367	1.52349
Q587D3	MORN repeat-containing protein 1	3.45804	1.29671
Q4GYZ5	small myristoylated protein 1-2	3.44624	3.57248
Q57UW7	hypothetical protein, conserved	3.3963	4.00991
Q57U36	Trypanosomal VSG domain containing protein, putative	3.38946	2.39966
Q4FKA6	translation initiation factor eIF2B delta subunit, putative;hypothetical protein, conserved (pseudogene)	3.381	1.6715
Q584G9	60S ribosomal protein L35a, putative	3.33268	1.66403
Q382M8	hypothetical protein, conserved	3.2977	3.11173
Q584Q4	hypothetical protein, conserved	3.29062	2.92961
Q582V5	Microsomal signal peptidase 12 kDa subunit (SPC12), putative	3.21088	4.00447
Q38E01	DnaJ	3.09671	1.30136
Q57XA5	Present in the outer mitochondrial membrane proteome 34;hypothetical protein, conserved	3.06046	2.30659
Q582R4	hypothetical protein, conserved	3.01007	2.31058
Q38BS6	U2 splicing auxiliary factor, putative	3.00353	3.93273
D6XLL1	small GTP-binding protein Rab18	2.94065	1.86779
Q584U1	CDC16	2.91242	2.17826
Q57WZ6	Conserved hypothetical ATP binding protein, putative	2.83308	2.86165
Q385S6	hypothetical protein, conserved	2.69559	3.0809
Q586I3	DDB1	2.6632	1.40668
Q382Y3	cytoskeleton-associated protein 15;cytoskeleton-associated protein, putative;cytoskeleton-associated protein, putative	2.63748	1.93103
Q384T6	pantothenate kinase subunit, putative;pantothenate kinase subunit, putative	2.55093	2.40757
Q57VW1	stomatin-like protein, putative	2.52067	2.13198
Q38EJ2	adenylosuccinate lyase, putative	2.4883	2.32311
Q389U4	APC3	2.45587	2.14526
Q57XQ9	methyltransferase domain containing protein, putative	2.45201	3.12892
Q383Y5	hypothetical protein, conserved	2.44993	2.17875
Q38D32	Nucleoporin NUP82;hypothetical protein, conserved	2.44314	1.75638
Q386H2	Concanavalin A-like lectin/glucanases superfamily/SPRY domain/HECT-domain (ubiquitin-transferase), putative	2.37099	2.06984
Q584X1	cyclosome subunit 1, putative	2.36355	3.38859
Q382W0	Domain of unknown function (DUF4586), putative	2.32534	1.92075
Q587A5	kinesin, putative	2.31638	1.87328
Q381T1	HSP60	2.28033	4.45182
Q382Z6	SF3B1	2.23069	2.0651
Q57Y62	hypothetical protein, conserved	2.22665	3.11917
Q583R2	calcium-binding protein, putative	2.22581	3.52599
Q38CF7	adenylate kinase, putative	2.22212	2.85379
Q38CI8	Mitochondrial ATP synthase subunit, putative	2.2214	2.47743
Q38BH4	hypothetical protein, conserved	2.22093	1.62349
Q38AX0	hypothetical protein, conserved	2.21792	1.69325
Q381C0	Dopey, N-terminal, putative	2.20706	2.37517
Q38FX2	Zn-finger in Ran binding protein and others/SPRY domain/HECT-domain (ubiquitin-transferase), putative	2.20257	2.55437
Q4GZE3	Metal-binding domain-containing protein	2.16264	2.86674
Q4GZ88	transmembrane protein, conserved;hypothetical protein, conserved	2.14781	3.18925
Q388S2	hypothetical protein, conserved	2.1461	1.84408
Q38G01	hypothetical protein, conserved	2.14465	1.59218
Q38C25	Protein of unknown function (DUF667), putative	2.14031	1.35619
Q385T8	clathrin coat assembly protein, putative	2.11685	1.42641
Q57V58	vacuolar protein sorting-associated protein 4, putative	2.09448	1.67968
Q383R0	TbTERT	1.98207	3.03915
