# Supplementary material for: Proteomic analysis defines the interactome of telomerase in the protozoan parasite, Trypanosoma brucei
Source: Front Cell Dev Biol. 2023 Mar 16;11:1110423. doi: 10.3389/fcell.2023.1110423 (PMC10061497; doi:10.3389/fcell.2023.1110423)
Supplement: Supplementary file 4 [file Table1.xlsx]

## Sheet: Q20220203_JD_C-term TERT IP
Majority protein IDs	uniprotID	Fasta headers	LFQ intensity Control_1	LFQ intensity Control_2	LFQ intensity Control_3	LFQ intensity Elution_1	LFQ intensity Elution_2	LFQ intensity Elution_3	-Log Student's T-test p-value Elution_Control	Student's T-test Difference Elution_Control	Peptides	Razor + unique peptides	Unique peptides	Sequence coverage [%]	Unique + razor sequence coverage [%]	Unique sequence coverage [%]	Mol. weight [kDa]	Q-value	Score	Intensity	MS/MS count	Student's T-test q-value Elution_Control	Student's T-test Test statistic Elution_Control	Protein IDs		id	uniprotID
Tb927.5.4460:mRNA-p1;Tb05.5K5.110:mRNA-p1	Q57Z03	major vault protein, putative;major vault protein, putative	24.2605	21.9839	23.6277	23.8456	23.0908	23.8642	0.16031	0.309469	17	17	17	27.9	27.9	27.9	94.102	0	105.63	478910000	31	0.790934	0.427033	Tb927.5.4460:mRNA-p1;Tb05.5K5.110:mRNA-p1;Tb11.v5.0866.1-p1		74	Q57Z03
Tb927.5.4480:mRNA-p1;Tb05.5K5.130:mRNA-p1	Q57Z01	paraflagellar rod component par4, putative;paraflagellar rod component par4, putative	22.9703	22.6364	25.0994	24.0782	24.1161	26.0801	0.513346	1.18944	32	32	32	52.7	52.7	52.7	68.313	0	294.02	1256300000	84	0.476165	1.17083	Tb927.5.4480:mRNA-p1;Tb05.5K5.130:mRNA-p1		76	Q57Z01
Tb927.5.4560:mRNA-p1;Tb11.v5.0409.1-p1;Tb05.5K5.200:mRNA-p1	Q57X48	guanine deaminase, putative;guanine deaminase, putative;guanine deaminase, putative	21.7998	21.7299	21.1424	20.6946	20.9437	19.8804	1.28735	-1.05113	7	7	7	16.5	16.5	16.5	55.321	0	33.78	56042000	8	0.186441	-2.74573	Tb927.5.4560:mRNA-p1;Tb11.v5.0409.1-p1;Tb05.5K5.200:mRNA-p1		78	Q57X48
Tb05.5K5.210:mRNA-p1;Tb927.5.4570:mRNA-p1	NA	hypothetical protein;Enriched in surface-labeled proteome protein 8	19.0726	21.9321	23.4406	22.1974	23.4541	22.5724	0.399539	1.2595	11	3	3	18	5.5	5.5	89	0	12.188	253740000	5	0.576	0.9442	Tb05.5K5.210:mRNA-p1;Tb927.5.4570:mRNA-p1		79	NA
Tb927.5.4380:mRNA-p1;Tb05.5K5.30:mRNA-p1	Q57Z11	kinetoplastid-specific phospho-protein phosphatase, putative;serine/threonine protein phosphatase, putative	18.9961	19.3629	22.0372	22.1099	22.0694	21.7841	0.897873	1.85571	10	10	10	15.6	15.6	15.6	71.37	0	99.682	125140000	24	0.314566	1.92521	Tb927.5.4380:mRNA-p1;Tb05.5K5.30:mRNA-p1		81	Q57Z11
Tb927.5.4420:mRNA-p1;Tb05.5K5.70:mRNA-p1	Q57Z07	nucleolar RNA helicase II, putative;nucleolar RNA helicase II, putative	22.4506	22.562	22.413	21.6755	21.6552	21.8863	2.98354	-0.736221	9	9	9	21.4	21.4	21.4	68.786	0	57.03	143750000	17	0.015	-8.52546	Tb927.5.4420:mRNA-p1;Tb05.5K5.70:mRNA-p1		82	Q57Z07
Tb08.27P2.160:pseudogenic_transcript-p1;Tb10.v4.0101:pseudogenic_transcript-p1	NA	expression site-associated gene 3 (ESAG3), degenerate;expression site-associated gene (ESAG, pseudogene), putative	20.1923	18.5636	22.9212	23.2988	22.8914	22.723	0.875461	2.41203	3	1	1	7.7	4.7	4.7	41.846	0	5.5913	250380000	15	0.324408	1.88046	Tb08.27P2.160:pseudogenic_transcript-p1;Tb10.v4.0101:pseudogenic_transcript-p1;Tb11.0700:pseudogenic_transcript-p1;Tb927.3.430:pseudogenic_transcript-p1;Tb10.v4.0074:pseudogenic_transcript-p1;Tb927.9.620:pseudogenic_transcript-p1;Tb10.v4.0147:pseudogenic_transcript-p1;Tb08.27P2.520:pseudogenic_transcript-p1;Tb927.11.19900:pseudogenic_transcript-p1;Tb927.11.18040:mRNA-p1;Tb11.57.0050.1-p1;Tb08.27P…		86	NA
Tb09.v4.0172:pseudogenic_transcript-p1	NA	expression site-associated gene 3 (ESAG3), pseudogene	19.3675	19.3643	19.7416	24.5865	24.6824	23.295	3.26876	4.69685	2	2	2	9	9	9	36.788	0	3.2611	548690000	13	0.008	10.1106	Tb09.v4.0172:pseudogenic_transcript-p1		91	NA
Tb927.10.4430:mRNA-p1;Tb10.v4.0033:mRNA-p1;Tb11.v5.0767.1-p1	Q4FKQ5	pumillo RNA binding protein PUF1;pumillo RNA binding protein PUF1;pumillo RNA binding protein PUF1, putative	19.2098	18.6394	19.177	20.469	20.1765	20.7452	2.37956	1.45483	4	4	4	11.4	11.4	11.4	63.851	0	19.455	42203000	9	0.0411282	5.88289	Tb927.10.4430:mRNA-p1;Tb10.v4.0033:mRNA-p1;Tb11.v5.0767.1-p1		92	Q4FKQ5
Tb10.v4.0052:mRNA-p1;Tb927.10.10360:mRNA-p1;Tb10.v4.0053:mRNA-p1	NA	microtubule-associated protein 2;Microtubule-associated repetitive protein;hypothetical protein	30.2151	30.0523	31.6858	29.1944	30.0593	30.4267	0.524615	-0.757604	22	22	9	92.7	92.7	43	561.21	0	323.31	42063000000	305	0.46542	-1.19298	Tb10.v4.0052:mRNA-p1;Tb927.10.10360:mRNA-p1;Tb10.v4.0053:mRNA-p1		96	NA
Tb927.10.6960:mRNA-p1;Tb927.10.6920:mRNA-p1;Tb10.v4.0248:mRNA-p1	Q38AR7	hypothetical protein, conserved;hypothetical protein;hypothetical protein	19.1101	19.8733	18.8956	20.1435	21.418	21.8561	1.44617	1.84619	4	4	4	20	20	20	36.056	0	13.567	78934000	7	0.16307	3.11219	Tb927.10.6960:mRNA-p1;Tb927.10.6920:mRNA-p1;Tb10.v4.0248:mRNA-p1		97	Q38AR7
Tb927.11.13007:mRNA-p1;Tb927.11.13003:mRNA-p1;Tb11.v5.0537.1-p1;Tb927.11.9920:mRNA-p1;Tb11.01.1680.v5.1-p1	NA	ubiquitin-60S ribosomal protein L40;ubiquitin-60S ribosomal protein L40;polyubiquitin, putative;polyubiquitin, putative;polyubiquitin, putative	25.5475	26.3569	25.9603	25.9405	25.9623	25.9117	0.02392	-0.0167452	10	10	10	51.6	51.6	51.6	14.656	0	148.8	2197500000	144	0.955757	-0.0715275	Tb927.11.13007:mRNA-p1;Tb927.11.13003:mRNA-p1;Tb11.v5.0537.1-p1;Tb927.11.9920:mRNA-p1;Tb11.01.1680.v5.1-p1		98	NA
Tb11.02.5420b.1-p1;Tb11.02.5420:mRNA-p1	NA	NADPH-cytochrome p450 reductase, putative;NADPH-cytochrome p450 reductase, putative	22.3554	21.7134	22.6379	22.8337	22.4992	22.2612	0.389736	0.29577	11	11	3	23	23	7.3	69.959	0	28.395	134400000	21	0.581335	0.924332	Tb11.02.5420b.1-p1;Tb11.02.5420:mRNA-p1		102	NA
Tb927.6.4980:mRNA-p1;Tb927.11.7705:mRNA-p1;Tb11.0390:mRNA-p1;Tb11.0290:mRNA-p1	Q4FKG9	40S ribosomal protein S14;ribosomal protein S11, putative;chrXI additional, unordered contigs;chrXI additional, unordered contigs	24.2316	23.6237	22.8313	23.7775	23.4665	21.8033	0.302434	-0.546443	5	5	5	39.6	39.6	39.6	15.513	0	55.062	330820000	24	0.661165	-0.743668	Tb927.6.4980:mRNA-p1;Tb927.11.7705:mRNA-p1;Tb11.0390:mRNA-p1;Tb11.0290:mRNA-p1		103	Q4FKG9
Tb11.0840:mRNA-p1;Tb927.11.720:mRNA-p1	NA	hypothetical protein;hypothetical protein, conserved	24.2471	22.6493	22.9889	21.7652	23.0618	22.1485	0.715266	-0.969924	7	7	7	35.2	35.2	35.2	29.807	0	46.247	270470000	22	0.365247	-1.565	Tb11.0840:mRNA-p1;Tb927.11.720:mRNA-p1		106	NA
Tb927.4.1100:mRNA-p1;Tb927.11.680:mRNA-p1;Tb11.0880:mRNA-p1	Q580D8	ribosomal protein L21E (60S), putative;ribosomal protein L21E (60S), putative;chrXI additional, unordered contigs	23.7717	24.3048	23.2598	23.4689	23.3414	22.3436	0.712552	-0.727521	5	5	5	37.7	37.7	37.7	18.015	0	14.004	313310000	24	0.365557	-1.5597	Tb927.4.1100:mRNA-p1;Tb927.11.680:mRNA-p1;Tb11.0880:mRNA-p1		108	Q580D8
Tb11.v5.0996.1-p1;Tb11.1220:mRNA-p1;Tb927.10.15250:mRNA-p1	NA	hypothetical protein, conserved;hypothetical protein;paraflagellar rod component, putative	25.3218	25.2796	26.7892	26.1168	26.3363	27.9294	0.588542	0.997304	43	43	43	59.4	59.4	59.4	57.799	0	323.31	5052700000	182	0.43716	1.31804	Tb11.v5.0996.1-p1;Tb11.1220:mRNA-p1;Tb927.10.15250:mRNA-p1		109	NA
Tb927.11.1840:mRNA-p1;Tb11.1380.1-p1	Q4FKA8	hypothetical protein, conserved;hypothetical protein, conserved	25.3214	23.6959	26.2696	24.8515	25.5175	25.3391	0.0627527	0.140399	31	31	31	71.2	71.2	71.2	45.633	0	323.31	1536400000	117	0.90506	0.180603	Tb927.11.1840:mRNA-p1;Tb11.1380.1-p1		110	Q4FKA8
Tb11.1780.1-p1	NA	retrotransposon hot spot protein 1 (RHS1, pseudogene), putative	19.9516	19.5358	22.1212	23.2414	22.8378	22.8002	1.38907	2.42358	5	4	4	11.3	9.1	9.1	65.556	0	35.012	224520000	22	0.160886	2.97786	Tb11.1780.1-p1		111	NA
Tb11.1790.1-p1	NA	retrotransposon hot spot protein (RHS, pseudogene), putative	24.4863	21.8805	24.6401	24.0013	24.0393	24.1856	0.171329	0.406408	27	3	2	28.4	4.1	2.5	77.705	0	14.477	698760000	24	0.783684	0.453025	Tb11.1790.1-p1;Tb927.2.720:pseudogenic_transcript-p1;Tb927.5.160:pseudogenic_transcript-p1		112	NA
Tb11.v5.0154.1-p1	NA	WD domain, G-beta repeat, putative	22.3025	21.9248	20.8599	21.1374	20.3624	20.2852	1.01193	-1.10073	4	4	1	7.3	7.3	2.3	77.689	0	9.1361	44355000	6	0.262383	-2.15631	Tb11.v5.0154.1-p1		114	NA
Tb927.7.4750:mRNA-p1;Tb11.v5.0158.1-p1	Q57X91	hypothetical protein, conserved;hypothetical protein, conserved	20.21	19.2092	20.0643	20.0185	20.154	20.2202	0.404223	0.303057	3	3	3	5.3	5.3	5.3	45.395	0	3.6599	37493000	5	0.567953	0.95367	Tb927.7.4750:mRNA-p1;Tb11.v5.0158.1-p1		115	Q57X91
Tb927.7.4890:mRNA-p1;Tb11.v5.0170.1-p1	Q57XA5	Present in the outer mitochondrial membrane proteome 34;hypothetical protein, conserved	18.4256	19.0478	20.0784	22.4574	22.5375	21.7383	2.30659	3.06046	9	9	9	13.5	13.5	13.5	92.655	0	26.611	143800000	16	0.0438182	5.6174	Tb927.7.4890:mRNA-p1;Tb11.v5.0170.1-p1		120	Q57XA5
Tb927.7.4900:mRNA-p1;Tb11.v5.0171.1-p1	Q57XA6	5-3 exoribonuclease A;5-3 exonuclease XRNA, putative	22.5779	23.0504	22.7249	22.6357	21.8576	21.8435	1.0648	-0.672134	15	15	15	16.4	16.4	16.4	158.67	0	44.079	191130000	20	0.239939	-2.26568	Tb927.7.4900:mRNA-p1;Tb11.v5.0171.1-p1		121	Q57XA6
Tb927.7.4910:mRNA-p1;Tb11.v5.0172.1-p1	Q57XA7	hypothetical protein, conserved;hypothetical protein, conserved	19.2132	20.4288	23.0299	22.4514	23.3049	23.8971	0.903817	2.32719	11	11	11	32.8	32.8	32.8	40.483	0	68.862	330370000	16	0.308218	1.93711	Tb927.7.4910:mRNA-p1;Tb11.v5.0172.1-p1		122	Q57XA7
Tb927.7.5020:mRNA-p1;Tb927.7.5000:mRNA-p1;Tb11.v5.0182.1-p1;Tb11.v5.0181.1-p1	NA	60S ribosomal protein L19, putative;60S ribosomal protein L19, putative;60S ribosomal protein L19, putative;60S ribosomal protein L19, putative	23.9681	23.7991	19.1612	22.2175	21.9818	21.1297	0.120869	-0.533089	3	3	3	6.5	6.5	6.5	29.408	0.00059102	2.898	112260000	9	0.834401	-0.33128	Tb927.7.5020:mRNA-p1;Tb927.7.5000:mRNA-p1;Tb11.v5.0182.1-p1;Tb11.v5.0181.1-p1		125	NA
Tb927.10.5950:mRNA-p1;Tb927.10.5940:mRNA-p1;Tb11.v5.0190.1-p1;Tb927.10.5930:mRNA-p1	Q38B10	Serine/threonine-protein kinase NEK17, putative;NEK family Serine/threonine-protein kinase, putative;protein kinase, putative;NEK family Serine/threonine-protein kinase, putative	23.3986	23.1083	22.415	22.5415	22.3397	22.1941	0.932296	-0.615568	7	7	7	20.4	20.4	20.4	54.968	0	12.666	134830000	16	0.299098	-1.99434	Tb927.10.5950:mRNA-p1;Tb927.10.5940:mRNA-p1;Tb11.v5.0190.1-p1;Tb927.10.5930:mRNA-p1		128	Q38B10
Tb927.10.6060:mRNA-p1;Tb11.v5.0199.1-p1	Q38B00	universal minicircle sequence binding protein 2;universal minicircle sequence binding protein, putative	18.7853	19.909	21.9875	21.0571	21.4695	21.4452	0.506568	1.09667	5	4	4	52.1	46	46	21.836	0	17.397	83394000	8	0.483836	1.15749	Tb927.10.6060:mRNA-p1;Tb11.v5.0199.1-p1		132	Q38B00
Tb927.5.295b:mRNA-p1;Tb11.v5.0214.1-p1	NA	retrotransposon hotspot (RHS) protein 1;retrotransposon hot spot (RHS) protein, putative	22.2218	21.9185	22.4774	23.0991	22.6646	23.1988	1.56231	0.781597	13	11	3	16	14.6	3.4	95.127	0	96.036	284330000	27	0.136873	3.39528	Tb927.5.295b:mRNA-p1;Tb11.v5.0214.1-p1		134	NA
Tb927.5.500:mRNA-p1;Tb11.v5.0218.1-p1	Q57VW3	hypothetical protein, conserved;hypothetical protein, conserved	21.9987	19.0728	23.5136	21.5299	22.392	24.03	0.305643	1.12226	15	15	15	17.6	17.6	17.6	153.59	0	28.488	331630000	23	0.659865	0.750449	Tb927.5.500:mRNA-p1;Tb11.v5.0218.1-p1		135	Q57VW3
Tb927.5.390:mRNA-p1;Tb11.v5.0228.1-p1	Q57VX4	75 kDa invariant surface glycoprotein, putative;75 kDa invariant surface glycoprotein, putative	22.3468	22.1269	22.2468	22.0476	21.624	19.4482	0.674723	-1.20023	7	7	5	15.9	15.9	13	57.736	0	12.233	79857000	9	0.385579	-1.48594	Tb927.5.390:mRNA-p1;Tb11.v5.0228.1-p1;Tb927.5.370:mRNA-p1;Tb11.v5.0230.1-p1		136	Q57VX4
Tb927.10.5340:mRNA-p1;Tb927.10.5330:mRNA-p1;Tb11.v5.1060.1-p1;Tb11.v5.0243.1-p1	NA	40S ribosomal protein S18, putative;40S ribosomal protein S18, putative;40S ribosomal protein S18, putative;40S ribosomal protein S18, putative	22.7618	19.7475	21.9433	23.7587	23.0321	21.8187	0.581071	1.38565	9	9	9	55.6	55.6	55.6	17.51	0	154.38	233860000	17	0.436102	1.30346	Tb927.10.5340:mRNA-p1;Tb927.10.5330:mRNA-p1;Tb11.v5.1060.1-p1;Tb11.v5.0243.1-p1		139	NA
Tb927.10.5310:mRNA-p1;Tb11.v5.0245.1-p1	Q38B72	SNF1-related protein kinases, putative;protein kinase, putative	19.3126	19.4874	21.3095	21.6526	21.4437	21.3554	1.05514	1.44737	5	5	5	8.4	8.4	8.4	80.619	0	5.4461	96699000	8	0.242596	2.24557	Tb927.10.5310:mRNA-p1;Tb11.v5.0245.1-p1		140	Q38B72
Tb927.11.7290:mRNA-p1;Tb11.v5.0254.1-p1	Q384T6	pantothenate kinase subunit, putative;pantothenate kinase subunit, putative	20.8245	19.7882	21.1576	23.2269	23.2684	22.9278	2.40757	2.55093	22	22	22	20.5	20.5	20.5	162.1	0	61.911	248290000	36	0.0362222	5.98752	Tb927.11.7290:mRNA-p1;Tb11.v5.0254.1-p1		142	Q384T6
Tb927.11.7240:mRNA-p1;Tb11.v5.0258.1-p1	Q384U1	nexin-dynein regulatory complex 2;Sperm tail/Sperm tail C-terminal domain containing protein, putative	19.5815	19.3331	21.3494	20.1612	20.7065	21.7398	0.424407	0.781157	6	6	6	12.4	12.4	12.4	58.672	0	12.147	75191000	9	0.552985	0.994309	Tb927.11.7240:mRNA-p1;Tb11.v5.0258.1-p1		144	Q384U1
Tb927.7.4500:mRNA-p1;Tb11.v5.0263.1-p1	Q57X66	PX domain containing protein, putative;PX domain containing protein, putative	25.9478	25.6249	24.8922	25.3319	24.6082	24.2078	0.785697	-0.772367	25	25	25	48.7	48.7	48.7	58.428	0	197.73	978440000	90	0.353426	-1.70291	Tb927.7.4500:mRNA-p1;Tb11.v5.0263.1-p1		146	Q57X66
Tb927.7.4520:mRNA-p1;Tb11.v5.0265.1-p1	Q57X68	Thioredoxin-like, putative;Thioredoxin-like, putative	23.0573	22.6622	22.8265	23.6502	22.4657	19.5987	0.32027	-0.94382	8	8	8	40.3	40.3	40.3	22.315	0	45.55	195260000	19	0.647858	-0.781204	Tb927.7.4520:mRNA-p1;Tb11.v5.0265.1-p1		148	Q57X68
Tb927.7.4570:mRNA-p1;Tb11.v5.0270.1-p1	Q57X73	inosine-guanine nucleoside hydrolase;nucleoside hydrolase, putative	21.6741	20.3543	21.7458	23.2318	22.5264	20.4554	0.357134	0.813138	6	6	6	26.1	26.1	26.1	39.39	0	13.209	139490000	10	0.609552	0.857708	Tb927.7.4570:mRNA-p1;Tb11.v5.0270.1-p1		149	Q57X73
Tb927.10.6310:mRNA-p1;Tb11.v5.0275.1-p1	Q38AX5	major vault protein, putative;major vault protein, putative	22.8254	19.0967	22.0141	22.8278	22.0696	22.6529	0.448698	1.20467	11	11	11	16	16	16	96.198	0	44.436	194750000	21	0.532874	1.04289	Tb927.10.6310:mRNA-p1;Tb11.v5.0275.1-p1		151	Q38AX5
Tb927.10.8480:mRNA-p1;Tb927.10.8470:mRNA-p1;Tb927.10.8460:mRNA-p1;Tb927.10.8440:mRNA-p1;Tb11.v5.0330.1-p1;Tb11.v5.0309.1-p1;Tb11.v5.0308.1-p1;Tb11.v5.0307.1-p1;Tb927.10.8450:mRNA-p1;Tb11.v5.0310.1-p1	NA	glucose transporter, putative;glucose transporter, putative;glucose transporter, putative;glucose transporter 1B;THT1 - hexose transporter, putative;THT1 - hexose transporter, putative;THT1 - hexose transporter, putative;THT1 - hexose transporter, putative	28.8173	29.0016	27.3418	27.1797	26.8997	27.0831	1.17864	-1.33274	6	6	6	9.1	9.1	9.1	56.516	0	43.818	5835000000	55	0.208667	-2.50689	Tb927.10.8480:mRNA-p1;Tb927.10.8470:mRNA-p1;Tb927.10.8460:mRNA-p1;Tb927.10.8440:mRNA-p1;Tb11.v5.0330.1-p1;Tb11.v5.0309.1-p1;Tb11.v5.0308.1-p1;Tb11.v5.0307.1-p1;Tb927.10.8450:mRNA-p1;Tb11.v5.0310.1-p1;Tb11.v5.0333.1-p1;Tb927.10.8530:mRNA-p1;Tb927.10.8520:mRNA-p1;Tb927.10.8510:mRNA-p1;Tb927.10.8500:mRNA-p1;Tb927.10.8490:mRNA-p1;Tb11.v5.0332.1-p1;Tb11.v5.0331.1-p1		153	NA
Tb11.v5.0364.1-p1	NA	hypothetical protein, conserved	21.9685	19.4242	24.1591	23.3386	24.5048	24.037	0.680254	2.10955	12	12	0	17.2	17.2	0	88.833	0	128.65	567830000	37	0.382565	1.49672	Tb11.v5.0364.1-p1		158	NA
Tb11.v5.0365.1-p1;Tb11.v5.0366.1-p1;Tb927.11.12880:mRNA-p1	NA	hypothetical protein, conserved;hypothetical protein, conserved;Present in the outer mitochondrial membrane proteome 17	21.9275	19.5449	20.7429	20.7667	20.0781	21.125	0.0368064	-0.0818144	4	4	4	8	8	8	82.854	0	9.2338	60432000	5	0.930248	-0.10861	Tb11.v5.0365.1-p1;Tb11.v5.0366.1-p1;Tb927.11.12880:mRNA-p1;Tb927.11.12870:mRNA-p1		159	NA
Tb927.1.1310:mRNA-p1;Tb11.v5.0372.1-p1	Q4GZ88	transmembrane protein, conserved;hypothetical protein, conserved	19.0594	19.5852	19.4256	21.4547	21.802	21.2569	3.18925	2.14781	6	6	6	14.9	14.9	14.9	47.016	0	11.573	93644000	12	0.00738462	9.64324	Tb927.1.1310:mRNA-p1;Tb11.v5.0372.1-p1		160	Q4GZ88
Tb11.v5.0394.1-p1;Tb927.10.15750:mRNA-p1	NA	hypothetical protein, conserved;hypothetical protein, conserved	20.0535	19.5051	18.6735	22.1491	21.7124	21.8638	2.39268	2.49775	5	5	5	12.6	12.6	12.6	183.78	0	51.007	107630000	14	0.0396842	5.9317	Tb11.v5.0394.1-p1;Tb927.10.15750:mRNA-p1		165	NA
Tb927.10.15910:mRNA-p1;Tb11.v5.0406.1-p1	Q387S3	glycerol uptake protein, putative;glycerol uptake protein, putative	19.6327	18.4792	20.0728	21.075	20.7073	20.5126	1.27768	1.37007	3	3	3	7.1	7.1	7.1	69.718	0	14.374	45650000	5	0.187111	2.72412	Tb927.10.15910:mRNA-p1;Tb11.v5.0406.1-p1;Tb11.v5.0301.1-p1		166	Q387S3
Tb927.10.16100:mRNA-p1;Tb11.v5.0411.1-p1	Q387Q5	FK506-binding protein (FKBP)-type peptidyl-prolyl isomerase, putative;peptidylprolyl isomerase-like protein, putative	25.0562	21.7495	24.8563	25.4769	24.807	19.4781	0.104713	-0.633333	15	15	15	47.5	47.5	47.5	47.604	0	314.04	743180000	50	0.849839	-0.290664	Tb927.10.16100:mRNA-p1;Tb11.v5.0411.1-p1		168	Q387Q5
Tb927.10.540:mRNA-p1;Tb11.v5.0414.1-p1	Q38CI6	ATP-dependent RNA helicase SUB2, putative;ATP-dependent DEAD/H RNA helicase, putative	26.0939	25.3518	25.0495	25.4437	24.857	24.8404	0.541293	-0.451379	25	25	25	49.8	49.8	49.8	49.226	0	129.27	1112500000	80	0.455843	-1.22569	Tb927.10.540:mRNA-p1;Tb11.v5.0414.1-p1		169	Q38CI6
Tb927.10.14490:mRNA-p1;Tb11.v5.0420.1-p1	Q388F3	hypothetical protein, conserved;hypothetical protein, conserved	24.1231	24.3444	25.4904	24.1191	25.1138	25.7307	0.204725	0.335213	20	20	20	43.8	43.8	43.8	46.24	0	144.68	1272500000	64	0.752979	0.530058	Tb927.10.14490:mRNA-p1;Tb11.v5.0420.1-p1		170	Q388F3
Tb927.10.15850:mRNA-p1;Tb11.v5.0427.1-p1	Q387S9	peroxin 12;peroxisome assembly protein, putative	18.5805	22.151	22.7396	22.3288	22.2021	22.4707	0.379761	1.17681	6	6	6	19.2	19.2	19.2	43.172	0	26.321	195540000	18	0.589037	0.904038	Tb927.10.15850:mRNA-p1;Tb11.v5.0427.1-p1		171	Q387S9
Tb927.10.15390:mRNA-p1;Tb11.v5.0434.1-p1	Q387X4	Flagellum attachment zone protein 7;kinesin, putative	19.2178	18.9001	25.2236	23.8023	25.2403	25.3542	0.805053	3.68513	8	8	8	6.7	6.7	6.7	123.56	0	10.827	988550000	14	0.352177	1.74099	Tb927.10.15390:mRNA-p1;Tb11.v5.0434.1-p1;Tb927.7.5650:mRNA-p1;Tb11.v5.0849.1-p1;Tb927.5.2090:mRNA-p1;Tb927.10.15400:mRNA-p1		172	Q387X4
Tb927.11.3650:mRNA-p1;Tb11.v5.0435.1-p1	Q386E7	adenylosuccinate synthetase, putative;adenylosuccinate synthetase, putative	26.8195	25.9507	26.2783	26.1531	25.711	22.6739	0.599503	-1.50345	27	27	27	47.3	47.3	47.3	66.674	0	323.31	1430100000	113	0.433621	-1.33941	Tb927.11.3650:mRNA-p1;Tb11.v5.0435.1-p1		173	Q386E7
Tb927.1.1560:mRNA-p1;Tb11.v5.0464.1-p1	Q4GZ63	vesicular-fusion protein nsf, putative;vesicular-fusion protein nsf, putative	24.9759	24.8708	24.2848	24.1943	23.7459	24.166	1.2231	-0.67511	18	18	17	26.6	26.6	25	79.953	0	75.01	730410000	58	0.205897	-2.60351	Tb927.1.1560:mRNA-p1;Tb11.v5.0464.1-p1;Tb927.11.8350:mRNA-p1		174	Q4GZ63
Tb927.1.2390:mRNA-p1;Tb927.1.2370:mRNA-p1;Tb927.1.2350:mRNA-p1;Tb927.1.2330:mRNA-p1;Tb11.v5.0469.1-p1;Tb927.1.2410:pseudogenic_transcript-p1	NA	beta tubulin;beta tubulin;beta tubulin;beta tubulin;beta tubulin, putative;beta tubulin, pseudogene	31.7717	31.6945	32.1628	32.6802	32.9242	33.053	2.29068	1.00949	49	49	49	74.9	74.9	74.9	49.704	0	323.31	307280000000	1993	0.0428444	5.56081	Tb927.1.2390:mRNA-p1;Tb927.1.2370:mRNA-p1;Tb927.1.2350:mRNA-p1;Tb927.1.2330:mRNA-p1;Tb11.v5.0469.1-p1;Tb927.1.2410:pseudogenic_transcript-p1		176	NA
Tb11.v5.0489.1-p1	NA	retrotransposon hot spot (RHS) protein, putative	19.8004	20.4725	19.8415	20.8967	21.0791	20.2142	0.948068	0.691858	32	3	3	43.5	5.8	5.8	65.818	0	28.356	66166000	7	0.294392	2.02618	Tb11.v5.0489.1-p1		178	NA
Tb927.10.3940:mRNA-p1;Tb11.v5.0501.1-p1;Tb927.10.3930:mRNA-p1	Q38BK6	40S ribosomal protein S3A, putative;40S ribosomal protein S3A, putative;40S ribosomal protein S3A, putative	25.9795	26.4515	24.5756	25.9587	25.5635	24.5834	0.162181	-0.300325	20	20	20	57.4	57.4	57.4	29.422	0	265.99	1351500000	87	0.790385	-0.431468	Tb927.10.3940:mRNA-p1;Tb11.v5.0501.1-p1;Tb927.10.3930:mRNA-p1		180	Q38BK6
Tb927.10.3920:mRNA-p1;Tb11.v5.0502.1-p1	Q38BK8	hypothetical protein, conserved;hypothetical protein, conserved	18.9508	18.6481	21.5688	21.1793	21.3177	23.3616	0.892388	2.2303	9	9	9	30.1	30.1	30.1	52.969	0	20.354	157060000	13	0.316263	1.91424	Tb927.10.3920:mRNA-p1;Tb11.v5.0502.1-p1		181	Q38BK8
Tb927.10.6880:mRNA-p1;Tb11.v5.0516.1-p1	Q38AR9	glyceraldehyde 3-phosphate dehydrogenase, cytosolic;glyceraldehyde 3-phosphate dehydrogenase, cytosolic, putative	23.6504	25.1816	24.4526	24.5138	23.4961	19.1733	0.527864	-2.03385	13	11	11	48.3	45.9	45.9	35.61	0	57.615	390520000	25	0.463402	-1.19935	Tb927.10.6880:mRNA-p1;Tb11.v5.0516.1-p1		182	Q38AR9
Tb927.10.5620:mRNA-p1;Tb11.v5.0531.1-p1	Q38B42	fructose-bisphosphate aldolase, glycosomal;fructose-bisphosphate aldolase, glycosomal, putative	31.1498	31.3222	29.8324	30.3626	29.9073	29.3962	0.736974	-0.87938	55	55	55	95.4	95.4	95.4	41.071	0	323.31	35365000000	608	0.361079	-1.60741	Tb927.10.5620:mRNA-p1;Tb11.v5.0531.1-p1		186	Q38B42
Tb927.8.5010:mRNA-p1;Tb927.8.5000:mRNA-p1;Tb927.8.4990:mRNA-p1;Tb927.8.4980:mRNA-p1;Tb927.8.4970:mRNA-p1;Tb11.v5.0538.1-p1	NA	Paraflagellar rod protein 2-5;Paraflagellar rod protein 2-4;Paraflagellar rod protein 2-3;Paraflagellar rod protein 2-2;Paraflagellar rod protein 2-1;69 kDa paraflagellar rod protein, putative	28.8302	29.3262	30.4289	29.7693	30.1536	31.3254	0.597162	0.8877	94	94	94	92.7	92.7	92.7	69.596	0	323.31	58981000000	834	0.434611	1.33485	Tb927.8.5010:mRNA-p1;Tb927.8.5000:mRNA-p1;Tb927.8.4990:mRNA-p1;Tb927.8.4980:mRNA-p1;Tb927.8.4970:mRNA-p1;Tb11.v5.0538.1-p1		187	NA
Tb927.4.4860:mRNA-p1;Tb11.v5.0540.1-p1;Tb927.4.4840:mRNA-p1;Tb927.4.4820:mRNA-p1	Q584L9	amino acid transporter 8, putative;amino acid transporter 8, putative;amino acid transporter 7, putative;amino acid transporter 10, putative	22.5944	19.1429	22.6477	22.1384	22.311	22.3808	0.282677	0.815099	3	3	3	11	11	11	50.631	0	13.011	178600000	16	0.678677	0.701635	Tb927.4.4860:mRNA-p1;Tb11.v5.0540.1-p1;Tb927.4.4840:mRNA-p1;Tb927.4.4820:mRNA-p1		188	Q584L9
Tb927.10.10960:mRNA-p1;Tb927.10.10950:mRNA-p1;Tb927.10.10940:mRNA-p1;Tb927.10.10920:mRNA-p1;Tb927.10.10900:mRNA-p1;Tb927.10.10890:mRNA-p1;Tb11.v5.0543.1-p1;Tb927.10.10910:mRNA-p1;Tb927.10.10970:mRNA-p1;Tb927.10.10980:mRNA-p1;Tb927.10.10930:mRNA-p1	NA	heat shock protein, putative;heat shock protein, putative;heat shock protein, putative;heat shock protein, putative;heat shock protein, putative;heat shock protein, putative;Heat shock protein 83, putative;heat shock protein, putative;heat shock protein, p	31.2395	30.8576	30.3334	30.4147	29.7149	30.239	0.956456	-0.687311	75	75	75	61.4	61.4	61.4	80.763	0	323.31	42017000000	856	0.292647	-2.04316	Tb927.10.10960:mRNA-p1;Tb927.10.10950:mRNA-p1;Tb927.10.10940:mRNA-p1;Tb927.10.10920:mRNA-p1;Tb927.10.10900:mRNA-p1;Tb927.10.10890:mRNA-p1;Tb11.v5.0543.1-p1;Tb927.10.10910:mRNA-p1;Tb927.10.10970:mRNA-p1;Tb927.10.10980:mRNA-p1;Tb927.10.10930:mRNA-p1		189	NA
Tb927.11.4610:mRNA-p1;Tb11.v5.0587.1-p1	Q385V6	protein kinase A regulatory subunit;protein kinase A regulatory subunit	25.1496	24.7632	24.5976	24.2304	23.9951	23.7	1.73452	-0.861624	19	19	19	44.5	44.5	44.5	56.734	0	180.15	639890000	61	0.101528	-3.84199	Tb927.11.4610:mRNA-p1;Tb11.v5.0587.1-p1		190	Q385V6
Tb11.v5.0589.1-p1;Tb927.3.1110:mRNA-p1	NA	Clusterin-associated protein-1, putative;Putative intraflagellar transport protein A1	22.4491	22.2364	22.1207	22.7003	22.0285	21.6876	0.155495	-0.129936	7	7	7	16.7	16.7	16.7	49.399	0	32.656	116300000	11	0.795559	-0.415577	Tb11.v5.0589.1-p1;Tb927.3.1110:mRNA-p1		191	NA
Tb927.7.2570:mRNA-p1;Tb11.v5.0611.1-p1	Q57XL7	mitochondrial RNA binding protein 1;hypothetical protein, conserved	21.4834	21.163	20.9518	22.4819	22.2423	21.7904	1.72405	0.972191	6	6	6	14.8	14.8	14.8	52.545	0	45.604	143610000	16	0.103912	3.81384	Tb927.7.2570:mRNA-p1;Tb11.v5.0611.1-p1		194	Q57XL7
Tb927.7.7070:mRNA-p1;Tb11.v5.0612.1-p1	Q57XS7	MYND finger, putative;MYND finger, putative	22.2711	19.9046	22.1974	21.5811	21.8071	21.7927	0.126445	0.26927	6	6	6	16.3	16.3	16.3	49.45	0	28.247	123930000	18	0.82589	0.345098	Tb927.7.7070:mRNA-p1;Tb11.v5.0612.1-p1		195	Q57XS7
Tb11.v5.0616.1-p1;Tb927.7.6970:mRNA-p1	NA	paraflagellar rod protein, putative;paraflagellar rod protein, putative	21.737	21.9183	21.7453	20.9311	21.1395	21.4214	1.84053	-0.636193	9	9	9	18.1	18.1	18.1	76.144	0	17.367	99144000	16	0.0859747	-4.13487	Tb11.v5.0616.1-p1;Tb927.7.6970:mRNA-p1		196	NA
Tb927.10.14890:mRNA-p1;Tb11.v5.0636.1-p1	Q388B7	C-terminal motor kinesin, putative;C-terminal motor kinesin, putative	28.1943	27.711	27.6824	27.3782	26.6799	26.4881	1.48054	-1.01386	48	48	48	54.9	54.9	54.9	90.8	0	323.31	4533700000	261	0.16	-3.19457	Tb927.10.14890:mRNA-p1;Tb11.v5.0636.1-p1		197	Q388B7
Tb927.5.1230:mRNA-p1;Tb11.v5.0639.1-p1	Q57VE0	hypothetical protein, conserved;hypothetical protein, conserved	18.6677	18.2724	21.4201	20.9159	21.2559	22.3661	0.886451	2.05926	9	9	9	21.3	21.3	21.3	58.564	0	16.01	108620000	7	0.316389	1.90238	Tb927.5.1230:mRNA-p1;Tb11.v5.0639.1-p1		198	Q57VE0
Tb927.10.2890:mRNA-p1;Tb11.v5.0650.1-p1	Q38BV6	enolase;enolase, putative	29.2718	29.2246	28.5866	28.8957	28.4441	23.4399	0.524317	-2.10114	54	54	54	85.3	85.3	85.3	46.592	0	323.31	9545000000	341	0.465579	-1.19239	Tb927.10.2890:mRNA-p1;Tb11.v5.0650.1-p1		199	Q38BV6
Tb11.v5.0651.1-p1;Tb927.10.15540:mRNA-p1	NA	Vps53-like, N-terminal, putative;predicted VPS53-like domain protein	18.8961	18.5854	20.1948	20.8177	20.3554	20.2474	1.12215	1.24807	5	5	5	9.9	9.9	9.9	73.418	0	19.822	44494000	7	0.219578	2.38614	Tb11.v5.0651.1-p1;Tb927.10.15540:mRNA-p1		200	NA
Tb927.2.830:pseudogenic_transcript-p1;Tb11.v5.0655.1-p1	NA	retrotransposon hot spot protein 1 (RHS1), interrupted;trypanosome RHS family, putative	23.1335	22.301	22.9165	23.4868	22.8025	23.2396	0.542595	0.392618	14	8	4	35.5	21	13.6	40.504	0	21.832	354230000	28	0.456378	1.22824	Tb927.2.830:pseudogenic_transcript-p1;Tb11.v5.0655.1-p1		202	NA
Tb927.10.8230:mRNA-p1;Tb11.v5.0668.1-p1	Q38AE1	protein disulfide isomerase 2;protein disulfide isomerase	27.4999	27.2691	27.0192	26.9002	26.4656	25.3523	0.997102	-1.02337	25	25	25	43.1	43.1	43.1	55.579	0	323.31	3078200000	155	0.269902	-2.12591	Tb927.10.8230:mRNA-p1;Tb11.v5.0668.1-p1		203	Q38AE1
Tb11.v5.0713.1-p1	NA	retrotransposon hot spot (RHS) protein, putative	27.1824	26.7766	27.0651	27.5476	27.3232	27.1338	0.897472	0.326843	51	51	19	64.2	64.2	33	78.342	0	323.31	5681400000	246	0.313622	1.92441	Tb11.v5.0713.1-p1;Tb927.4.190:pseudogenic_transcript-p1		208	NA
Tb927.10.13780:mRNA-p1;Tb11.v5.0718.1-p1	Q388M1	glycogen synthase kinase 3;protein kinase, putative	24.3828	22.6461	24.9404	24.7886	24.2281	24.0977	0.203897	0.381672	15	15	15	49.4	49.4	49.4	40.32	0	147.32	871520000	65	0.753652	0.528178	Tb927.10.13780:mRNA-p1;Tb11.v5.0718.1-p1		209	Q388M1
Tb927.3.3790:mRNA-p1;Tb927.3.3770:mRNA-p1;Tb11.v5.0741.1-p1	NA	hypothetical protein, conserved;paraflagellar rod component, putative;hypothetical protein, conserved	23.8556	21.5897	25.9021	25.6512	25.823	26.7953	0.825483	2.30739	21	21	21	83.6	83.6	83.6	31.661	0	279.52	2335800000	91	0.343349	1.7813	Tb927.3.3790:mRNA-p1;Tb927.3.3770:mRNA-p1;Tb11.v5.0741.1-p1		210	NA
Tb11.v5.0763.1-p1;Tb927.8.4500:mRNA-p1	NA	MIF4G domain containing protein, putative;Eukaryotic translation initiation factor 4 gamma 5	23.5659	24.0623	22.5222	22.3062	21.9672	21.6458	1.3401	-1.41041	11	11	11	23.7	23.7	23.7	64.678	0	34.681	201700000	19	0.168589	-2.86499	Tb11.v5.0763.1-p1;Tb927.8.4500:mRNA-p1		212	NA
Tb11.v5.0782.1-p1;Tb927.2.3180:mRNA-p1	NA	hypothetical protein, conserved;kinetoplast polyadenylation/uridylation factor 1	19.8814	19.2586	18.4281	19.9529	19.7414	20.4938	0.850815	0.873357	6	6	6	9.9	9.9	9.9	82.744	0	9.5473	31628000	5	0.328848	1.83146	Tb11.v5.0782.1-p1;Tb927.2.3180:mRNA-p1		213	NA
Tb11.v5.0810.1-p1;Tb927.6.4590.1:mRNA-p1;Tb927.6.4590.2:mRNA-p1	NA	glutamyl-tRNA synthetase, putative;glutamyl-tRNA synthetase, putative;glutamyl-tRNA synthetase, putative	24.3047	23.3886	23.1082	22.9482	22.329	22.5879	1.14103	-0.978809	8	8	8	14.4	14.4	14.4	53.532	0	37.67	183970000	16	0.21711	-2.42626	Tb11.v5.0810.1-p1;Tb927.6.4590.1:mRNA-p1;Tb927.6.4590.2:mRNA-p1		215	NA
Tb11.v5.0826.1-p1;Tb927.7.6860:mRNA-p1	NA	expression site-associated gene (ESAG) protein, putative;expression site-associated gene 5 (ESAG5) protein, putative	19.5157	18.2093	19.5749	22.3648	22.5537	22.2811	2.72452	3.29988	3	3	3	9.1	9.1	9.1	50.162	0	23.324	198730000	11	0.022069	7.28624	Tb11.v5.0826.1-p1;Tb927.7.6860:mRNA-p1		216	NA
Tb11.v5.0871.1-p1;Tb927.8.1190:mRNA-p1;Tb927.8.1170:mRNA-p1	NA	hypothetical protein, conserved;eukaryotic translation initiation factor 3 subunit h;eukaryotic translation initiation factor 3 subunit h	22.3347	21.862	22.5015	22.2993	21.7974	21.3615	0.551523	-0.413322	3	3	3	10.6	10.6	10.6	33.978	0	7.5797	102060000	8	0.450104	-1.24572	Tb11.v5.0871.1-p1;Tb927.8.1190:mRNA-p1;Tb927.8.1170:mRNA-p1		220	NA
Tb11.v5.1020.1-p1	NA	retrotransposon hot spot (RHS) protein, putative	21.6389	20.1973	21.8386	21.3312	21.193	22.0195	0.19252	0.289646	7	2	2	10.8	3.2	3.2	62.306	0	15.657	105800000	12	0.76282	0.502191	Tb11.v5.1020.1-p1		223	NA
Tb927.11.11330:mRNA-p1;Tb11.v5.1035.1-p1	Q383E5	heat shock protein 70;heat shock protein 70 (hsp70), putative	30.5326	30.18	30.0512	30.0783	29.6503	29.219	0.989858	-0.605416	67	67	55	66	66	56.1	71.408	0	323.31	30802000000	700	0.274458	-2.11111	Tb927.11.11330:mRNA-p1;Tb11.v5.1035.1-p1;Tb11.v5.1034.1-p1		224	Q383E5
Tb927.10.2110:mRNA-p1;Tb927.10.2100:mRNA-p1;Tb927.10.2090:mRNA-p1;Tb11.v5.1046.1-p1	NA	elongation factor 1-alpha;elongation factor 1-alpha;elongation factor 1-alpha;elongation factor 1-alpha, putative	30.7918	30.8742	30.6588	31.1622	30.8872	31.0493	1.19438	0.25799	45	45	45	71.9	71.9	71.9	49.105	0	323.31	78996000000	723	0.202237	2.54094	Tb927.10.2110:mRNA-p1;Tb927.10.2100:mRNA-p1;Tb927.10.2090:mRNA-p1;Tb11.v5.1046.1-p1		226	NA
Tb927.3.4330:mRNA-p1;Tb927.3.4320:mRNA-p1;Tb927.3.4310:mRNA-p1;Tb927.3.4300:mRNA-p1;Tb927.3.4290:mRNA-p1;Tb11.v5.1055.1-p1	NA	Paraflagellar rod protein 1-5;Paraflagellar rod protein 1-4;Paraflagellar rod protein 1-3;Paraflagellar rod protein 1-2;Paraflagellar rod protein 1-1;73 kDa paraflagellar rod protein, putative	29.1145	29.1822	30.9214	30.1628	30.7051	31.8109	0.686251	1.15355	96	96	96	94.4	94.4	94.4	68.682	0	323.31	75728000000	894	0.379071	1.50841	Tb927.3.4330:mRNA-p1;Tb927.3.4320:mRNA-p1;Tb927.3.4310:mRNA-p1;Tb927.3.4300:mRNA-p1;Tb927.3.4290:mRNA-p1;Tb11.v5.1055.1-p1		227	NA
Tb927.10.12040:mRNA-p1;Tb11.v5.1057.1-p1	Q389D8	mitogen-activated protein kinase 11, putative;protein kinase, putative	22.6874	21.9352	22.7743	22.7025	22.4831	22.0563	0.0544741	-0.0516726	9	9	9	31.2	31.2	31.2	47.389	0	59.402	211150000	30	0.912242	-0.157994	Tb927.10.12040:mRNA-p1;Tb11.v5.1057.1-p1		228	Q389D8
Tb927.11.3600:mRNA-p1;Tb927.11.3590:mRNA-p1;Tb11.v5.1059.1-p1	NA	40S ribosomal protein S4, putative;40S ribosomal protein S4, putative;40S ribosomal protein S4, putative	26.3012	25.7694	23.9923	25.3011	25.5569	24.4474	0.11876	-0.252506	21	21	21	65.9	65.9	65.9	30.644	0	114.54	1294200000	94	0.836547	-0.32603	Tb927.11.3600:mRNA-p1;Tb927.11.3590:mRNA-p1;Tb11.v5.1059.1-p1		229	NA
Tb927.1.120:mRNA-p1	Q8IFI8	retrotransposon hot spot protein 4 (RHS4), putative	27.663	27.7561	27.5368	27.3991	27.292	27.4118	1.73392	-0.284349	57	57	18	54.3	54.3	19.7	98.024	0	323.31	6973300000	308	0.1004	-3.84037	Tb927.1.120:mRNA-p1;Tb11.0050:pseudogenic_transcript-p1		231	Q8IFI8
Tb927.1.1380:mRNA-p1;Tb11.v5.0390.1-p1	Q4GZ81	serine/threonine protein phosphatase 2A regulatory subunit, putative;serine/threonine protein phosphatase 2A regulatory subunit, putative	22.3823	21.965	21.9794	22.2334	21.3963	21.5737	0.576905	-0.374418	9	9	9	18.5	18.5	18.5	62.615	0	23.148	116810000	17	0.436311	-1.29533	Tb927.1.1380:mRNA-p1;Tb11.v5.0390.1-p1		233	Q4GZ81
Tb927.1.1500:mRNA-p1	Q4GZ71	conserved protein, unknown function	20.6721	18.4364	18.3363	20.3024	20.0032	19.7338	0.481933	0.864877	3	3	3	6.2	6.2	6.2	73.618	0	6.1828	29259000	5	0.503123	1.10888	Tb927.1.1500:mRNA-p1		234	Q4GZ71
Tb927.1.1530:mRNA-p1	Q4GZ66	STE group serine/threonine-protein kinase, putative	20.5596	19.2195	19.5377	20.3143	20.154	20.7916	0.655203	0.647679	6	6	6	4.1	4.1	4.1	191.48	0	10.072	45856000	7	0.393554	1.44792	Tb927.1.1530:mRNA-p1;Tb11.v5.0534.1-p1		235	Q4GZ66
Tb927.1.1670:mRNA-p1	Q4GZ52	ARM-like helical domain-containing protein	24.5808	23.9083	24.0705	25.1093	24.4811	24.2313	0.565269	0.420696	26	26	26	25.1	25.1	25.1	120.87	0	254.58	836810000	87	0.444307	1.2726	Tb927.1.1670:mRNA-p1;Tb11.v5.0887.1-p1		237	Q4GZ52
Tb927.1.190:pseudogenic_transcript-p1	NA	retrotransposon hot spot protein (RHS, pseudogene), putative	22.6882	22.7957	21.3172	24.1009	23.2778	22.9547	0.940375	1.17743	17	6	3	22.9	9	4.9	94.659	0	34.725	301770000	12	0.293961	2.01063	Tb927.1.190:pseudogenic_transcript-p1;Tb11.v5.0533.1-p1;Tb927.2.220:pseudogenic_transcript-p1		240	NA
Tb927.1.2100:mRNA-p1	Q4GZ11	Calpain-like protein 1.1	24.4449	23.891	24.7229	24.5097	23.8984	24.1862	0.197388	-0.154828	13	13	13	18.4	18.4	18.4	126.15	0	131.69	690680000	51	0.757516	-0.513343	Tb927.1.2100:mRNA-p1		242	Q4GZ11
Tb927.1.2120:mRNA-p1	Q4GZ09	Calpain-like protein CALP1.3	21.8075	19.0465	22.0228	21.6072	21.6261	21.5343	0.262157	0.630229	6	6	6	11.1	11.1	11.1	82.62	0	10.864	112330000	10	0.69039	0.657419	Tb927.1.2120:mRNA-p1		243	Q4GZ09
Tb927.1.220:mRNA-p1;Tb927.2.370:mRNA-p1	Q8IFI0	retrotransposon hot spot protein 1 (RHS1), putative;retrotransposon hot spot protein 1 (RHS1), putative	23.4495	24.1929	23.0832	23.8666	23.2856	22.9698	0.183026	-0.201237	20	11	0	31	20	0	94.568	0	83.692	341180000	30	0.771321	-0.48029	Tb927.1.220:mRNA-p1;Tb927.2.370:mRNA-p1		244	Q8IFI0
Tb927.1.2230:mRNA-p1	Q4GYZ8	small myristoylated protein 1-1	19.2409	21.9993	21.8011	21.8763	21.8552	21.7161	0.378518	0.802077	4	2	2	20.3	11.4	11.4	13.535	0	4.2496	143630000	10	0.589494	0.901504	Tb927.1.2230:mRNA-p1		245	Q4GYZ8
Tb927.1.2260:mRNA-p1	Q4GYZ5	small myristoylated protein 1-2	19.4889	19.1443	18.5585	22.6804	22.405	22.445	3.57248	3.44624	4	4	2	25.6	25.6	17.1	14.03	0	27.397	179540000	7	0.0106667	12.0998	Tb927.1.2260:mRNA-p1		246	Q4GYZ5
Tb927.1.2400:mRNA-p1;Tb927.1.2380:mRNA-p1;Tb927.1.2360:mRNA-p1;Tb927.1.2340:mRNA-p1	NA	alpha tubulin;alpha tubulin;alpha tubulin;alpha tubulin	31.9719	31.9797	32.2448	32.8503	32.8575	33.0353	2.84615	0.848898	51	51	18	75.4	75.4	27.5	49.787	0	323.31	250900000000	1451	0.0111111	7.84638	Tb927.1.2400:mRNA-p1;Tb927.1.2380:mRNA-p1;Tb927.1.2360:mRNA-p1;Tb927.1.2340:mRNA-p1		247	NA
Tb927.1.240:pseudogenic_transcript-p1	NA	retrotransposon hot spot protein (RHS, pseudogene), putative	19.0563	19.2843	22.308	22.4044	22.2397	22.0284	0.888158	2.00796	10	4	2	4.2	2.1	1.2	283.49	0	57.841	165460000	11	0.317369	1.90579	Tb927.1.240:pseudogenic_transcript-p1;Tb927.11.18610.1-p1;Tb927.1.500:pseudogenic_transcript-p1		248	NA
Tb927.1.2570:mRNA-p1	Q4GYW5	coatomer beta subunit	24.7725	24.193	24.4774	24.957	24.5052	24.4595	0.27814	0.15959	27	27	27	30.8	30.8	30.8	110.05	0	168.95	785590000	76	0.680767	0.69191	Tb927.1.2570:mRNA-p1		250	Q4GYW5
Tb927.1.2670:mRNA-p1	Q4GYV5	paralyzed flagella 16	21.8552	22.6327	24.8781	23.7764	25.3919	25.7966	0.785292	1.86629	24	24	24	59.1	59.1	59.1	56.126	0	166.76	1182500000	78	0.352859	1.70211	Tb927.1.2670:mRNA-p1		251	Q4GYV5
Tb927.1.3250:mRNA-p1	Q4GYP8	Domain of unknown function (DUF4456), putative	20.3881	20.4424	20.4639	20.1834	20.3197	20.9243	0.0675581	0.044288	5	5	5	3.6	3.6	3.6	197.64	0	9.8159	49131000	7	0.89744	0.19358	Tb927.1.3250:mRNA-p1		253	Q4GYP8
Tb927.1.3260:mRNA-p1	Q4GYP7	hypothetical protein, conserved	23.1577	23.0376	22.3891	22.9597	22.349	22.5767	0.32069	-0.23299	9	9	9	6.4	6.4	6.4	203.06	0	45.759	255560000	21	0.648259	-0.782084	Tb927.1.3260:mRNA-p1		254	Q4GYP7
Tb927.1.3300:mRNA-p1	Q4GYP3	Myotubularin-related protein, putative	21.97	19.3048	22.3411	22.4217	22.3165	21.5006	0.365378	0.874292	9	9	9	13.5	13.5	13.5	97.543	0	31.268	151160000	19	0.594681	0.874639	Tb927.1.3300:mRNA-p1		256	Q4GYP3
Tb927.1.3830:mRNA-p1	Q4GYJ4	glucose-6-phosphate isomerase, glycosomal	27.1865	26.4148	26.7637	26.4793	25.8946	23.7069	0.751761	-1.42807	26	26	26	49.8	49.8	49.8	67.614	0	188	2244000000	107	0.361016	-1.63634	Tb927.1.3830:mRNA-p1		259	Q4GYJ4
Tb927.1.3910:mRNA-p1	Q4GYI6	TPR repeat, putative	21.972	20.2808	22.5228	23.5262	23.626	23.5274	1.36149	1.96804	12	12	12	18.9	18.9	18.9	99.782	0	98.401	348460000	29	0.167716	2.91404	Tb927.1.3910:mRNA-p1		261	Q4GYI6
Tb927.1.3950:mRNA-p1	Q4GYI2	alanine aminotransferase	24.8217	24.2721	23.6768	24.6032	23.9799	22.8315	0.298186	-0.451993	13	13	13	28.2	28.2	28.2	55.704	0	164.97	625960000	44	0.666701	-0.734673	Tb927.1.3950:mRNA-p1		262	Q4GYI2
Tb927.1.4050:mRNA-p1	Q4GYH2	ser/thr protein phosphatase, putative	22.3771	22.1608	22.6163	22.5665	22.5907	22.4412	0.458072	0.148068	13	13	13	17.7	17.7	17.7	105.75	0	23.419	231530000	23	0.524997	1.06156	Tb927.1.4050:mRNA-p1		263	Q4GYH2
Tb927.1.4310:mRNA-p1	Q4GYE7	Flagellum attachment zone protein 2	26.2513	27.6684	29.447	28.9827	30.4772	29.8868	0.910879	1.9933	137	137	137	62.3	62.3	62.3	183.76	0	323.31	33880000000	932	0.304195	1.95127	Tb927.1.4310:mRNA-p1		268	Q4GYE7
Tb927.1.4340:mRNA-p1	Q4GYE4	hypothetical protein, conserved	20.0759	18.1148	21.9967	21.392	21.7493	22.1225	0.673693	1.69214	6	6	6	13.3	13.3	13.3	77.649	0	46.258	116530000	11	0.386139	1.48394	Tb927.1.4340:mRNA-p1		269	Q4GYE4
Tb927.1.4490:mRNA-p1	Q4GYC9	acetyltransferase, putative	18.5971	18.759	22.6218	23.0703	22.7246	22.3341	0.954443	2.71704	5	5	5	20.9	20.9	20.9	19.682	0	14.68	220130000	7	0.293066	2.03908	Tb927.1.4490:mRNA-p1		271	Q4GYC9
Tb927.1.450:pseudogenic_transcript-p1	NA	retrotransposon hot spot protein (RHS, pseudogene), putative	19.2465	19.2093	20.9683	22.05	21.3628	21.7769	1.45437	1.92184	14	10	4	5.4	3.6	1.5	229.01	0	36.95	99661000	16	0.162961	3.13175	Tb927.1.450:pseudogenic_transcript-p1		272	NA
Tb927.1.4500:mRNA-p1	Q4GYC8	SNARE associated Golgi protein, putative	19.0933	19.4209	20.2294	20.2949	20.4391	20.3973	1.09962	0.795886	4	4	4	18.6	18.6	18.6	32.525	0	10.007	40065000	6	0.226096	2.33858	Tb927.1.4500:mRNA-p1		273	Q4GYC8
Tb927.1.700:mRNA-p1	Q4GZG4	phosphoglycerate kinase	27.8632	27.4555	27.2841	27.0284	26.9542	26.1837	1.19291	-0.812162	32	32	11	81.8	81.8	32.7	47.245	0	323.31	5096000000	168	0.202377	-2.53775	Tb927.1.700:mRNA-p1		279	Q4GZG4
Tb927.1.720:mRNA-p1	Q4GZE6	phosphoglycerate kinase	18.5267	19.571	20.8218	20.5142	20.2474	20.844	0.582437	0.89535	14	4	4	36	11	11	55.747	0	8.1344	50701000	10	0.436132	1.30612	Tb927.1.720:mRNA-p1		281	Q4GZE6
Tb927.1.750:mRNA-p1	Q4GZE3	Metal-binding domain-containing protein	20.5727	19.9263	19.8965	22.3144	22.0088	22.5602	2.86674	2.16264	4	4	4	23.7	23.7	23.7	132.69	0	30.043	138400000	11	0.0125	7.94493	Tb927.1.750:mRNA-p1		282	Q4GZE3
Tb927.1.990:mRNA-p1	Q4GZB9	Enkuring domain-containig protein	19.7928	19.7591	20.5008	19.9999	21.1228	21.0389	0.742114	0.702953	3	3	3	10.7	10.7	10.7	42.207	0	16.635	54697000	7	0.358208	1.61747	Tb927.1.990:mRNA-p1		284	Q4GZB9
Tb927.10.10140:mRNA-p1	Q389W3	paraflagellar rod component, putative	22.9718	23.7506	24.7009	24.7188	25.0554	25.666	1.1013	1.33896	20	20	20	57.1	57.1	57.1	37.014	0	267.04	1204400000	77	0.226964	2.3421	Tb927.10.10140:mRNA-p1		285	Q389W3
Tb927.10.10330:mRNA-p1	Q389U4	Anaphase-promoting complex, cyclosome, subunit 3/TPR repeat, putative	19.4348	19.2031	20.6424	21.9607	22.5872	22.1	2.14526	2.45587	6	6	6	18.3	18.3	18.3	62.877	0	26.904	138610000	21	0.06024	5.06466	Tb927.10.10330:mRNA-p1		288	Q389U4
Tb927.10.10390:mRNA-p1	Q389T8	trypanothione reductase	24.0136	23.5018	22.8314	23.7413	22.7895	19.4709	0.468276	-1.44837	7	7	7	19.7	19.7	19.7	53.156	0	15.65	165580000	15	0.513816	-1.08183	Tb927.10.10390:mRNA-p1		290	Q389T8
Tb927.10.10590:mRNA-p1;Tb927.10.10580:mRNA-p1;Tb927.10.10570:mRNA-p1;Tb927.10.10560:mRNA-p1;Tb927.10.10550:mRNA-p1;Tb927.10.10540:mRNA-p1;Tb927.10.10530:mRNA-p1;Tb927.10.10520:mRNA-p1;Tb927.10.10510:mRNA-p1;Tb927.10.10500:mRNA-p1;Tb927.10.10490:mRNA-p1;Tb927.10.10480:mRNA-p1;Tb927.10.10470:mRNA-p1;Tb927.10.10460:mRNA-p1;Tb927.10.10445:mRNA-p1	NA	histone H2B, putative;histone H2B, putative;histone H2B, putative;histone H2B, putative;histone H2B, putative;histone H2B, putative;histone H2B, putative;histone H2B, putative;histone H2B, putative;histone H2B, putative;histone H2B, putative;histone H2B, p	21.5567	18.505	18.6575	22.4182	22.6195	20.6832	0.934492	2.33387	4	4	4	37.5	37.5	37.5	12.569	0	9.4405	113660000	7	0.297789	1.99876	Tb927.10.10590:mRNA-p1;Tb927.10.10580:mRNA-p1;Tb927.10.10570:mRNA-p1;Tb927.10.10560:mRNA-p1;Tb927.10.10550:mRNA-p1;Tb927.10.10540:mRNA-p1;Tb927.10.10530:mRNA-p1;Tb927.10.10520:mRNA-p1;Tb927.10.10510:mRNA-p1;Tb927.10.10500:mRNA-p1;Tb927.10.10490:mRNA-p1;Tb927.10.10480:mRNA-p1;Tb927.10.10470:mRNA-p1;Tb927.10.10460:mRNA-p1;Tb927.10.10445:mRNA-p1		291	NA
Tb927.10.1060:mRNA-p1	Q38CD4	T-complex protein 1, delta subunit, putative	25.2523	25.1405	24.3206	24.5164	24.1844	23.3619	0.913274	-0.883584	17	17	17	34	34	34	58.361	0	62.956	571640000	52	0.303718	-1.95608	Tb927.10.1060:mRNA-p1		292	Q38CD4
Tb927.10.10850:mRNA-p1	Q389P5	Protein argonaute-1	22.992	22.8522	23.5744	23.3637	23.1736	22.8545	0.0109929	-0.00888062	16	16	16	23	23	23	99.184	0	61.115	305790000	35	0.974006	-0.0333337	Tb927.10.10850:mRNA-p1		297	Q389P5
Tb927.10.1100:mRNA-p1;Tb927.6.4690:mRNA-p1	Q38CD0	60S ribosomal protein L9, putative;60S ribosomal protein L9, putative	19.9051	22.0163	19.1807	24.4425	24.6271	22.6035	1.52349	3.52367	9	9	9	55.6	55.6	55.6	21.857	0	93.949	448060000	23	0.153034	3.29913	Tb927.10.1100:mRNA-p1;Tb927.6.4690:mRNA-p1		299	Q38CD0
Tb927.10.11300:mRNA-p1	Q389K9	paraflagellar rod component, putative	23.8532	19.8563	24.4451	24.4241	24.4693	21.8965	0.202503	0.878431	8	8	8	59.5	59.5	59.5	14.328	0	39.074	547710000	26	0.753878	0.525009	Tb927.10.11300:mRNA-p1		306	Q389K9
Tb927.10.11310:mRNA-p1	Q389K8	intraflagellar transport protein 57/55	23.1318	22.3836	21.2778	23.4035	23.0534	21.602	0.212357	0.421896	13	13	13	48.4	48.4	48.4	46.366	0	65.341	209860000	21	0.744028	0.547328	Tb927.10.11310:mRNA-p1		307	Q389K8
Tb927.10.11390:mRNA-p1	Q389K1	60S ribosomal protein L6, putative	23.4	23.308	19.1481	23.8327	23.5925	22.7827	0.431703	1.45058	6	6	6	37.5	37.5	37.5	21.185	0	75.154	162880000	14	0.549243	1.00894	Tb927.10.11390:mRNA-p1		308	Q389K1
Tb927.9.6070:mRNA-p1;Tb927.10.11540:mRNA-p1	Q38EW1	40S ribosomal protein S3, putative;40S ribosomal protein S3, putative	25.7156	24.3643	23.492	25.5768	25.4686	23.9514	0.222566	0.474951	15	15	15	63.6	63.6	63.6	24.216	0	90.72	1076000000	65	0.730509	0.570253	Tb927.9.6070:mRNA-p1;Tb927.10.11540:mRNA-p1		309	Q38EW1
Tb927.10.11590:mRNA-p1	Q389I2	nicotinate phosphoribosyltransferase, putative	18.5969	19.7059	22.3949	23.0254	22.5919	22.8841	1.07759	2.60127	11	11	11	29.7	29.7	29.7	48.917	0	28.469	242160000	20	0.237447	2.29236	Tb927.10.11590:mRNA-p1		311	Q389I2
Tb927.10.1170:mRNA-p1;Tb11.0560:mRNA-p1	Q38CC3	intraflagellar transport protein 172;hypothetical protein, conserved	26.9176	26.5923	26.4868	26.5636	26.0575	26.3832	0.774403	-0.330824	76	76	76	46.4	46.4	46.4	196.6	0	323.31	3174000000	267	0.353195	-1.68073	Tb927.10.1170:mRNA-p1;Tb11.0560:mRNA-p1;Tb11.v5.0858.1-p1		313	Q38CC3
Tb927.10.11760:mRNA-p1	Q389G5	pumilio/PUF RNA binding protein 6	21.5265	19.0148	21.4048	21.7899	21.6418	21.3143	0.490036	0.933292	7	7	7	10.3	10.3	10.3	93.062	0	16.577	89391000	14	0.497405	1.12489	Tb927.10.11760:mRNA-p1		316	Q389G5
Tb927.10.11780:mRNA-p1	Q389G3	hypothetical protein, conserved	19.046	19.501	21.0325	19.9232	21.4109	22.2346	0.666448	1.32973	9	9	9	8.3	8.3	8.3	131.27	0	36.509	88313000	16	0.387107	1.46982	Tb927.10.11780:mRNA-p1		317	Q389G3
Tb927.10.12130:mRNA-p1	Q389D0	Ubiquitin family, putative	19.3202	19.2992	21.9173	21.6298	21.7144	22.4981	0.904753	1.76854	11	11	11	20.7	20.7	20.7	87.529	0	22.698	126170000	14	0.30817	1.93899	Tb927.10.12130:mRNA-p1		320	Q389D0
Tb927.10.12290:mRNA-p1	Q389B4	UDP-Gal or UDP-GlcNAc-dependent glycosyltransferase, putative	20.8233	19.5642	20.2379	20.3536	20.6293	21.365	0.535645	0.574137	7	7	7	24.3	24.3	24.3	43.514	0	14.383	64742000	9	0.460701	1.21462	Tb927.10.12290:mRNA-p1		322	Q389B4
Tb927.10.12500:mRNA-p1	Q388Z3	P-type H+-ATPase, putative	23.3045	23.4194	21.9872	22.2893	21.8427	22.6232	0.565584	-0.651974	20	4	4	23.2	4.6	4.6	100.23	0	21.074	141890000	14	0.445102	-1.27321	Tb927.10.12500:mRNA-p1		326	Q388Z3
Tb927.10.12510:mRNA-p1	Q388Z2	P-type H+-ATPase, putative	25.2161	24.9527	24.8004	25.1776	24.9897	24.8559	0.0398972	0.0179717	23	23	7	26.8	26.8	8.4	100.63	0	177.95	1241300000	96	0.927026	0.117367	Tb927.10.12510:mRNA-p1		327	Q388Z2
Tb927.10.12590:mRNA-p1	Q388Y4	hypothetical protein, conserved	22.3418	22.2643	22.4744	22.4677	21.8415	21.7895	0.654136	-0.327326	5	5	5	9	9	9	105.85	0	15.399	156620000	17	0.393103	-1.44584	Tb927.10.12590:mRNA-p1		328	Q388Y4
Tb927.10.12630:mRNA-p1	Q388Y0	hypothetical protein, conserved	19.5643	18.8458	19.1994	18.4761	21.1669	18.5618	0.076995	0.198428	2	2	2	11.9	11.9	11.9	25.138	0	4.9592	25004000	3	0.88364	0.218769	Tb927.10.12630:mRNA-p1		329	Q388Y0
Tb927.10.12660:mRNA-p1	Q388X7	pumilio/PUF RNA binding protein 2	20.8119	20.7623	19.6303	19.4494	19.3911	20.8326	0.347715	-0.510469	3	3	3	4.8	4.8	4.8	92.245	0.0017007	2.4604	34183000	3	0.619773	-0.838287	Tb927.10.12660:mRNA-p1		330	Q388X7
Tb927.11.9730:mRNA-p1;Tb927.10.12680:mRNA-p1	Q383V6	60S ribosomal protein L34, putative;60S ribosomal protein L34, putative	23.1514	19.4012	22.7122	23.2771	22.9148	21.7565	0.284104	0.894539	4	4	4	23.5	23.5	23.5	19.336	0	9.287	221550000	16	0.67832	0.704688	Tb927.11.9730:mRNA-p1;Tb927.10.12680:mRNA-p1		331	Q383V6
Tb927.10.12700:mRNA-p1	Q388X3	pyruvate dehydrogenase E1 alpha subunit, putative	19.4536	18.4795	22.7082	23.4791	23.3768	21.6174	0.858197	2.61067	8	8	8	29.9	29.9	29.9	42.511	0	27.331	239740000	20	0.324919	1.84611	Tb927.10.12700:mRNA-p1		332	Q388X3
Tb927.10.12710:mRNA-p1	Q388X2	heat shock protein 110, putative	27.2272	27.1607	26.9072	26.7507	26.1037	25.7327	1.34829	-0.902678	50	50	50	59.7	59.7	59.7	90.863	0	323.31	2817800000	175	0.16645	-2.88374	Tb927.10.12710:mRNA-p1		333	Q388X2
Tb927.10.12810:mRNA-p1	Q388W5	cholinephosphate cytidylyltransferase A, putative	20.4052	21.6946	21.0286	21.7324	18.7815	21.1003	0.200159	-0.504716	4	4	4	7.7	7.7	7.7	56.299	0	9.9573	72688000	5	0.754827	-0.519669	Tb927.10.12810:mRNA-p1		334	Q388W5
Tb927.10.12820:mRNA-p1	Q388W4	hypothetical protein, conserved	25.8628	25.3915	25.0151	25.4006	24.3174	24.7405	0.687868	-0.603633	24	24	24	24.5	24.5	24.5	110.24	0	323.31	1165300000	101	0.378442	-1.51156	Tb927.10.12820:mRNA-p1		335	Q388W4
Tb927.10.12840:mRNA-p1	Q388W2	mitochondrial carrier protein	23.8128	23.8147	23.1087	22.5701	22.4832	22.8411	1.66733	-0.947277	9	9	9	30.3	30.3	30.3	33.131	0	27.873	223130000	25	0.10876	-3.66364	Tb927.10.12840:mRNA-p1		336	Q388W2
Tb927.10.12890:mRNA-p1	Q388V7	bifunctional aminoacyl-tRNA synthetase, putative	25.5429	25.9272	25.5388	25.8679	25.1933	25.6076	0.184015	-0.113358	33	33	33	51.7	51.7	51.7	80.555	0	323.31	1988200000	131	0.771919	-0.482581	Tb927.10.12890:mRNA-p1		337	Q388V7
Tb927.10.12960:mRNA-p1	Q388V0	Ras-related protein Rab5A	21.3994	21.7689	19.3905	22.3311	22.0945	21.7413	0.725754	1.20267	8	8	8	46.1	46.1	46.1	24.484	0	34.408	132100000	19	0.363077	1.58548	Tb927.10.12960:mRNA-p1		339	Q388V0
Tb927.10.13250:mRNA-p1	Q388S2	hypothetical protein, conserved	19.1568	20.0424	20.3022	21.5488	22.747	21.6439	1.84408	2.1461	9	9	9	7.2	7.2	7.2	206.3	0	26.703	125430000	13	0.0868052	4.14491	Tb927.10.13250:mRNA-p1		347	Q388S2
Tb927.10.13280:mRNA-p1	Q388R9	hypothetical protein, conserved	23.9071	23.2183	22.3795	23.2852	23.0016	22.9349	0.0728339	-0.0944163	25	25	25	11.6	11.6	11.6	286.2	0	102.17	326130000	40	0.887565	-0.20771	Tb927.10.13280:mRNA-p1		348	Q388R9
Tb927.10.13290:mRNA-p1	Q388R8	ethanolamine phosphotransferase (EPT)	18.9235	19.2945	20.4946	21.6759	21.51	20.7035	1.43033	1.7256	3	3	3	8.7	8.7	8.7	45.283	0	19.34	70630000	9	0.161642	3.07462	Tb927.10.13290:mRNA-p1		349	Q388R8
Tb927.10.13360:mRNA-p1	Q388R1	Elongation factor Tu, mitochondrial	22.816	19.925	23.779	24.3679	24.2967	23.7741	0.774983	1.97293	11	11	11	29.1	29.1	29.1	51.849	0	60.05	574370000	31	0.353749	1.68187	Tb927.10.13360:mRNA-p1		350	Q388R1
Tb927.11.9710:mRNA-p1;Tb927.10.13500:mRNA-p1	NA	60S ribosomal protein L10a, putative;60S ribosomal protein L10a	22.9212	23.0112	21.2	23.396	23.2734	21.688	0.194414	0.408326	8	8	8	20.1	20.1	20.1	24.597	0	127.89	246650000	22	0.760419	0.506535	Tb927.11.9710:mRNA-p1;Tb927.10.13500:mRNA-p1		353	NA
Tb927.10.13630:mRNA-p1	Q388N5	glucosidase, putative	23.1838	23.2355	23.2262	22.7133	22.6189	19.8353	0.723482	-1.4927	8	8	8	12	12	12	91.488	0	16.376	150090000	12	0.362515	-1.58104	Tb927.10.13630:mRNA-p1		356	Q388N5
Tb927.10.13790:mRNA-p1	Q388M0	hypothetical protein, conserved	24.1937	23.3444	24.2349	24.0789	23.5477	22.5621	0.42476	-0.528086	22	22	22	34.1	34.1	34.1	74.674	0	147.23	481150000	43	0.553668	-0.995017	Tb927.10.13790:mRNA-p1		361	Q388M0
Tb927.10.13960:mRNA-p1	Q388K3	paralyzed flagella protein 20	19.7112	20.5006	21.1941	21.0252	21.321	21.7185	0.871861	0.886298	3	3	3	8.1	8.1	8.1	65.568	0	11.846	97421000	7	0.325418	1.87329	Tb927.10.13960:mRNA-p1		366	Q388K3
Tb927.10.14000:mRNA-p1	Q388J9	aconitase	20.5993	19.8528	19.1129	20.6602	19.8825	19.6224	0.139528	0.200034	3	3	3	4.3	4.3	4.3	98.314	0	6.5126	26367000	4	0.818307	0.377142	Tb927.10.14000:mRNA-p1		368	Q388J9
Tb927.10.14010:mRNA-p1	Q388J8	tubulin cofactor C domain-containing protein RP2	22.4065	17.6336	23.4448	22.8314	23.9376	22.6587	0.467536	1.98093	12	12	12	35.9	35.9	35.9	50.631	0	50.734	298600000	24	0.512713	1.08036	Tb927.10.14010:mRNA-p1		369	Q388J8
Tb927.10.14030:mRNA-p1	Q388J6	hypothetical protein, conserved	19.2514	18.8668	19.6791	21.7024	21.4964	20.3961	1.8372	1.93256	3	3	3	8.9	8.9	8.9	50.474	0	19.639	75390000	15	0.0849	4.12543	Tb927.10.14030:mRNA-p1		370	Q388J6
Tb927.10.14040:mRNA-p1	Q388J5	vacuolar ATP synthase subunit c, putative	22.7268	21.6067	22.6265	22.7386	22.5114	22.2254	0.167296	0.171833	13	13	13	39.7	39.7	39.7	43.414	0	44.865	206550000	27	0.787203	0.443547	Tb927.10.14040:mRNA-p1		371	Q388J5
Tb927.10.14140:mRNA-p1;Tb11.v5.0605.1-p1	Q388I8	pyruvate kinase 1;pyruvate kinase 1, putative	27.9542	27.7416	27.5776	27.6387	27.2936	23.9804	0.549117	-1.45355	27	27	27	68.1	68.1	68.1	54.423	0	323.31	4853700000	158	0.451585	-1.24101	Tb927.10.14140:mRNA-p1;Tb11.v5.0605.1-p1		373	Q388I8
Tb927.10.14160:mRNA-p1	Q388I6	Aquaglyceroporin 3	25.1003	25.246	23.8755	25.631	25.2159	24.0891	0.139028	0.238073	8	8	6	36.5	36.5	28	32.751	0	254.19	1188400000	56	0.818529	0.375928	Tb927.10.14160:mRNA-p1		375	Q388I6
Tb927.10.14180:mRNA-p1	Q388I4	protein transport protein SEC13	24.1313	23.7329	23.723	25.6252	25.6131	24.7935	2.07449	1.48152	14	14	14	39.6	39.6	39.6	41.675	0	155.29	1249100000	64	0.0672	4.8361	Tb927.10.14180:mRNA-p1		377	Q388I4
Tb927.10.14320:mRNA-p1	Q388H0	Flagellum attachment zone protein 9	19.3717	21.777	21.7834	21.5019	21.372	21.9176	0.308395	0.619783	7	7	7	8.7	8.7	8.7	121.8	0	41.576	113090000	16	0.658231	0.756254	Tb927.10.14320:mRNA-p1		381	Q388H0
Tb927.10.14340:mRNA-p1;Tb11.v5.0843.1-p1	Q388G8	hypothetical protein, conserved;hypothetical protein, conserved	19.9666	19.1891	21.1672	19.6191	19.746	21.5704	0.0847538	0.204145	6	6	6	7.9	7.9	7.9	126.88	0	12.389	60767000	7	0.873567	0.239197	Tb927.10.14340:mRNA-p1;Tb11.v5.0843.1-p1		382	Q388G8
Tb927.10.14380:mRNA-p1	Q388G4	Hsp70 protein, putative	20.6998	19.2193	20.2227	19.3441	19.773	19.4847	0.492757	-0.513367	3	3	3	4.6	4.6	4.6	92.77	0	12.855	24046000	4	0.498447	-1.13027	Tb927.10.14380:mRNA-p1		383	Q388G4
Tb927.10.14470:mRNA-p1	Q388F5	intraflagellar transport protein 140	24.858	24.3138	24.3864	24.6492	23.9799	24.2403	0.371232	-0.229592	31	31	31	23	23	23	186.61	0	119.06	821460000	90	0.594292	-0.886626	Tb927.10.14470:mRNA-p1		385	Q388F5
Tb927.10.14500:mRNA-p1	Q388F2	hypothetical protein, conserved	23.3111	22.0926	25.7562	24.4308	25.1353	26.0877	0.564057	1.49798	17	17	17	53.7	53.7	53.7	37.027	0	131.76	1504000000	71	0.444827	1.27023	Tb927.10.14500:mRNA-p1		387	Q388F2
Tb927.10.14510:mRNA-p1	Q388F1	root hair defective 3 GTP-binding protein (RHD3), putative	22.7551	22.3865	22.3212	22.5613	22.3521	22.6003	0.0370445	0.0169938	13	13	13	15.9	15.9	15.9	95.105	0	52.358	166200000	15	0.930952	0.109286	Tb927.10.14510:mRNA-p1		388	Q388F1
Tb927.10.14530:mRNA-p1	Q388E9	19S proteasome non-atpase subunit 8	18.7009	20.1351	18.7974	21.3614	21.3211	20.1846	1.3535	1.74456	2	2	2	6.6	6.6	6.6	42.35	0	10.393	57090000	7	0.166	2.89567	Tb927.10.14530:mRNA-p1		389	Q388E9
Tb927.10.14550:mRNA-p1	Q388E8	ATP-dependent RNA helicase HEL67	24.3508	24.4598	24.6158	24.0673	23.8967	23.471	1.57812	-0.663829	16	15	15	27.8	26.4	26.4	66.588	0	81.256	501920000	47	0.138259	-3.4349	Tb927.10.14550:mRNA-p1		390	Q388E8
Tb927.11.4820:mRNA-p1;Tb927.10.14580:mRNA-p1	NA	60S ribosomal protein L17, putative;60S ribosomal protein L17, putative	19.6205	18.5666	19.5185	21.3088	21.0902	19.5874	1.053	1.4269	3	3	3	15.7	15.7	15.7	19.105	0	5.8671	48204000	12	0.242902	2.24112	Tb927.11.4820:mRNA-p1;Tb927.10.14580:mRNA-p1		393	NA
Tb927.10.14710:mRNA-p1;Tb927.10.14600:mRNA-p1	NA	40S ribosomal protein S2, putative;40S ribosomal protein S2, putative	22.3477	24.4587	23.9667	25.0152	24.8839	23.8317	0.59628	0.985877	14	14	14	55.3	55.3	55.3	28.642	0	88.499	561310000	37	0.434008	1.33313	Tb927.10.14710:mRNA-p1;Tb927.10.14600:mRNA-p1		394	NA
Tb927.10.14610:mRNA-p1	Q388E2	leucine-rich repeat protein (LRRP), putative	20.5403	20.0125	22.6483	21.0959	21.8436	23.8259	0.445941	1.18812	15	15	15	15.6	15.6	15.6	121.48	0	27.691	222570000	18	0.534031	1.03739	Tb927.10.14610:mRNA-p1		395	Q388E2
Tb927.10.14630:mRNA-p1;Tb927.10.14750:mRNA-p1	Q388E0	fibrillarin, putative;fibrillarin, putative	21.2086	19.8291	20.5958	21.1175	20.7213	20.6337	0.261793	0.279667	3	3	3	15.4	15.4	15.4	24.997	0	5.7857	56833000	8	0.687633	0.656628	Tb927.10.14630:mRNA-p1;Tb927.10.14750:mRNA-p1		396	Q388E0
Tb927.10.14740:mRNA-p1;Tb927.10.14620:mRNA-p1;Tb11.v5.1063.1-p1	Q388D0	hypothetical protein, conserved;hypothetical protein, conserved;hypothetical protein, conserved	23.177	23.2388	21.4157	22.2477	21.4213	21.0461	0.679075	-1.0388	6	6	6	26.8	26.8	26.8	44.177	0	42.774	128660000	19	0.382733	-1.49442	Tb927.10.14740:mRNA-p1;Tb927.10.14620:mRNA-p1;Tb11.v5.1063.1-p1		397	Q388D0
Tb927.10.14770:mRNA-p1	Q388C7	Associated kinase of Tb14-3-3	21.5339	19.7533	23.109	21.9975	22.7805	22.0307	0.330341	0.804204	8	8	8	19.5	19.5	19.5	70.531	0	30.986	197220000	16	0.640379	0.802242	Tb927.10.14770:mRNA-p1		399	Q388C7
Tb927.10.14780:mRNA-p1	Q388C6	mitogen-activated protein kinase kinase kinase, putative	21.73	21.0898	22.061	24.2711	23.8755	22.5648	1.52327	1.94351	11	11	11	58.8	58.8	58.8	31.375	0	64.306	359980000	25	0.151726	3.2986	Tb927.10.14780:mRNA-p1		400	Q388C6
Tb927.10.14790:mRNA-p1	Q387N9	metallo-peptidase, Clan MG, Family M24	22.7977	23.0781	22.165	22.2318	21.4771	19.3627	0.855174	-1.65639	8	8	8	23.3	23.3	23.3	42.69	0	26.195	100660000	13	0.325322	-1.84011	Tb927.10.14790:mRNA-p1		401	Q387N9
Tb927.10.14840:mRNA-p1;Tb927.10.14830:mRNA-p1;Tb927.10.14820:mRNA-p1	NA	Mitochondrial ADP/ATP carrier protein 5a, putative;Mitochondrial ADP/ATP carrier protein 5b, putative;Mitochondrial ADP/ATP carrier protein 5c	24.9581	25.4577	24.5602	25.6914	25.4977	25.3916	0.911161	0.534935	12	12	12	34.9	34.9	34.9	34.074	0	86.103	1272600000	58	0.304795	1.95183	Tb927.10.14840:mRNA-p1;Tb927.10.14830:mRNA-p1;Tb927.10.14820:mRNA-p1		402	NA
Tb927.10.1490:mRNA-p1	Q38C92	Temperature dependent protein affecting M2 dsRNA replication, putative	24.9544	23.1225	23.6175	23.4041	22.8819	23.1651	0.588325	-0.747796	11	11	11	12.8	12.8	12.8	134.81	0	61.202	346930000	37	0.436349	-1.31761	Tb927.10.1490:mRNA-p1		404	Q38C92
Tb927.10.14910:mRNA-p1	Q388B5	Sarcalumenin, putative	19.9622	19.0967	19.9363	21.5373	21.4297	20.6074	1.69419	1.52637	3	3	3	8.5	8.5	8.5	59.421	0	15.306	66652000	8	0.109787	3.73429	Tb927.10.14910:mRNA-p1		405	Q388B5
Tb927.10.14980:mRNA-p1	Q388B0	intraflagellar transport protein 52	24.8412	23.4449	23.7843	24.6465	23.8167	23.203	0.0801763	-0.134725	17	17	17	38.3	38.3	38.3	72.377	0	91.836	546210000	41	0.879226	-0.227175	Tb927.10.14980:mRNA-p1		408	Q388B0
Tb927.10.14990:mRNA-p1	Q388A9	intraflagellar transport protein 80	23.0285	21.185	21.6442	23.0852	23.7279	22.3112	0.723125	1.08885	18	18	18	23.3	23.3	23.3	86.676	0	82.702	217100000	27	0.361725	1.58035	Tb927.10.14990:mRNA-p1		409	Q388A9
Tb927.10.1500:mRNA-p1	Q38C91	methionyl-tRNA synthetase, putative	24.6411	24.2282	23.7204	23.4811	23.0746	23.1615	1.5082	-0.95745	14	14	14	21.2	21.2	21.2	86.91	0	28.783	356010000	24	0.152367	-3.26168	Tb927.10.1500:mRNA-p1		410	Q38C91
Tb927.10.15000:mRNA-p1	Q388A8	hypothetical protein, conserved	20.4645	19.6595	21.355	21.4785	22.5166	22.8022	1.31043	1.77273	8	8	8	24.9	24.9	24.9	48.002	0	46.063	167110000	13	0.179506	2.79763	Tb927.10.15000:mRNA-p1		411	Q388A8
Tb927.10.1510:mRNA-p1	Q38C90	CCR4-NOT transcription complex subunit 1	26.1029	25.9024	25.6268	25.6186	24.9085	25.5581	0.904767	-0.515615	57	57	57	29.2	29.2	29.2	259.12	0	323.31	1646500000	147	0.309106	-1.93901	Tb927.10.1510:mRNA-p1		412	Q38C90
Tb927.2.5910:mRNA-p1;Tb927.10.15120:mRNA-p1	NA	40S ribosomal protein S13, putative;40S ribosomal protein S13, putative	24.0157	18.9824	19.1279	21.2621	21.0121	20.7309	0.0612059	0.293034	3	3	3	11.3	11.3	11.3	17.309	0.0011534	2.6142	101190000	3	0.904754	0.176403	Tb927.2.5910:mRNA-p1;Tb927.10.15120:mRNA-p1		413	NA
Tb927.10.15180:mRNA-p1	Q387Z3	nucleosome assembly protein, putative	22.1988	21.4233	20.7486	22.6025	22.6724	22.2604	1.13294	1.05489	7	7	7	19.9	19.9	19.9	41.302	0	14.938	169680000	14	0.222017	2.40904	Tb927.10.15180:mRNA-p1		414	Q387Z3
Tb927.10.15280:mRNA-p1;Tb11.v5.0999.1-p1	Q387Y3	Domain of Unknown Function (DUF1042), putative;Domain of Unknown Function (DUF1042), putative	18.9167	20.2421	20.8697	19.8616	20.5375	21.2563	0.315851	0.542296	7	7	7	4.6	4.6	4.6	131.3	0	12.089	52960000	11	0.649267	0.771939	Tb927.10.15280:mRNA-p1;Tb11.v5.0999.1-p1		415	Q387Y3
Tb927.10.15330:mRNA-p1;Tb11.v5.0348.1-p1	Q387X8	CYTH domain containing protein, putative;hypothetical protein, conserved	23.1502	23.3864	23.4444	24.1155	23.8593	23.637	1.52196	0.543577	18	18	18	37.9	37.9	37.9	68.478	0	80.574	532490000	49	0.150441	3.29538	Tb927.10.15330:mRNA-p1;Tb11.v5.0348.1-p1		418	Q387X8
Tb927.10.15440:mRNA-p1	Q387W9	hypothetical protein, conserved	19.447	18.6842	20.9971	21.1051	22.3327	21.6151	1.20847	1.97487	4	4	4	12.6	12.6	12.6	32.727	0	31.63	102180000	16	0.20396	2.57155	Tb927.10.15440:mRNA-p1		421	Q387W9
Tb927.10.1550:mRNA-p1	Q38C86	proteasome regulatory non-ATP-ase subunit 5	24.0433	23.7211	23.4876	23.9641	23.775	23.9075	0.315458	0.131516	13	13	13	29	29	29	54.896	0	55.504	549190000	36	0.648962	0.771115	Tb927.10.1550:mRNA-p1		422	Q38C86
Tb927.10.15520:mRNA-p1;Tb11.v5.0812.1-p1	Q387W1	signal recognition particle protein, putative;signal recognition particle protein, putative	20.711	19.4314	21.0212	21.6399	21.2522	21.7376	1.06765	1.1554	9	9	9	17.6	17.6	17.6	76.262	0	37.937	87435000	13	0.240958	2.27161	Tb927.10.15520:mRNA-p1;Tb11.v5.0812.1-p1		423	Q387W1
Tb927.10.15530:mRNA-p1;Tb11.v5.0748.1-p1	Q387W0	ABC transport system ATP-binding protein, putative;ABC transporter, putative	22.1034	17.9589	20.6598	20.823	20.1017	21.1375	0.131127	0.446755	6	6	6	12.8	12.8	12.8	67.522	0	9.7592	55734000	8	0.820856	0.356626	Tb927.10.15530:mRNA-p1;Tb11.v5.0748.1-p1		424	Q387W0
Tb927.10.15720:mRNA-p1	Q387U2	proteasome regulatory non-ATP-ase subunit 9	22.5343	22.3452	21.627	21.8963	21.7179	21.2188	0.747272	-0.557833	6	6	6	15.3	15.3	15.3	45.989	0	15.676	120160000	19	0.361506	-1.62756	Tb927.10.15720:mRNA-p1		428	Q387U2
Tb927.10.15740:mRNA-p1	Q387U0	hypothetical protein, conserved	19.4439	19.6258	20.581	20.5667	20.3494	20.4428	0.727886	0.569426	2	2	2	6.8	6.8	6.8	55.844	0	3.6299	48514000	4	0.363506	1.58965	Tb927.10.15740:mRNA-p1		430	Q387U0
Tb927.10.15760:mRNA-p1	Q387T8	hypothetical protein, conserved	24.7687	24.2798	25.157	26.452	25.5595	25.2031	1.0475	1.00305	22	22	22	64.8	64.8	64.8	36.411	0	323.31	1794200000	95	0.24742	2.2297	Tb927.10.15760:mRNA-p1		431	Q387T8
Tb927.10.16120:mRNA-p1	Q387Q3	inosine-5-monophosphate dehydrogenase	26.2184	26.4733	26.0556	26.2787	26.9303	26.689	0.783877	0.38357	36	36	36	67.6	67.6	67.6	55.694	0	323.31	4128900000	175	0.352383	1.69933	Tb927.10.16120:mRNA-p1		432	Q387Q3
Tb927.10.1630:mRNA-p1	Q38C78	atp-binding cassette sub-family e member 1	21.1588	19.2237	22.0535	21.5242	20.9236	20.7672	0.108284	0.259668	3	3	3	5.2	5.2	5.2	71.078	0	3.7664	78901000	8	0.844565	0.29972	Tb927.10.1630:mRNA-p1		433	Q38C78
Tb927.10.1890:mRNA-p1	Q38C53	cysteine peptidase, Clan CA, family C2, putative	21.4979	19.0839	24.5238	23.314	23.481	24.9949	0.6001	2.2281	31	31	31	23.2	23.2	23.2	178.09	0	143.36	652680000	67	0.433298	1.34058	Tb927.10.1890:mRNA-p1		437	Q38C53
Tb927.10.1970:mRNA-p1	Q38C46	CHAT domain containing protein, putative	21.7256	19.67	23.8415	21.6404	21.6965	23.7839	0.169997	0.627878	17	17	17	15	15	15	156.62	0	94.478	271380000	36	0.784934	0.449899	Tb927.10.1970:mRNA-p1		438	Q38C46
Tb927.10.1990:mRNA-p1;Tb11.v5.0641.1-p1	Q38C44	major vault protein, putative;major vault protein, putative	23.8407	23.5663	23.1985	23.6161	22.9197	22.9685	0.558391	-0.367051	13	13	13	18.5	18.5	18.5	95.062	0	42.249	408120000	30	0.446784	-1.25915	Tb927.10.1990:mRNA-p1;Tb11.v5.0641.1-p1		440	Q38C44
Tb927.10.2010:mRNA-p1	Q38C42	hexokinase	27.4521	26.9589	26.6349	26.8611	26.4815	25.7553	0.740767	-0.64933	48	4	2	76	8.9	4.9	51.295	0	263.75	4413000000	65	0.358411	-1.61483	Tb927.10.2010:mRNA-p1		442	Q38C42
Tb927.10.2020:mRNA-p1	Q38C41	hexokinase	29.7048	29.7444	28.5187	29.2272	28.7264	28.0678	0.547908	-0.648846	49	49	0	71.1	71.1	0	51.148	0	323.31	17592000000	486	0.452725	-1.23864	Tb927.10.2020:mRNA-p1		443	Q38C41
Tb927.10.2190:mRNA-p1	Q38C25	Protein of unknown function (DUF667), putative	23.0519	21.3884	23.5388	24.1094	25.092	25.1987	1.35619	2.14031	11	11	11	35	35	35	34.552	0	158.73	1079100000	36	0.168128	2.90185	Tb927.10.2190:mRNA-p1		445	Q38C25
Tb927.10.2240:mRNA-p1	Q38C20	hypothetical protein, conserved	17.9721	18.3884	21.2088	21.4915	21.0417	20.5727	0.812945	1.84555	2	2	2	4.6	4.6	4.6	66.352	0	8.3793	67826000	7	0.349077	1.75655	Tb927.10.2240:mRNA-p1		447	Q38C20
Tb927.10.2290:mRNA-p1	Q38C15	chaperone protein DnaJ, putative	18.2296	20.0491	20.0497	22.3439	22.3405	20.9458	1.47584	2.43394	5	5	5	20.2	20.2	20.2	46.795	0	44.797	118030000	19	0.160484	3.18322	Tb927.10.2290:mRNA-p1		449	Q38C15
Tb927.10.2370:mRNA-p1	Q38C07	Lupus La protein homolog, putative	22.6746	21.7807	18.5932	20.7053	20.3821	20.0621	0.193919	-0.633021	3	3	3	13.1	13.1	13.1	37.659	0	10.167	41459000	7	0.760514	-0.505402	Tb927.10.2370:mRNA-p1		452	Q38C07
Tb927.10.2380:mRNA-p1	Q38C06	Tetratricopeptide repeat, putative	21.9324	20.9224	23.7869	22.1575	23.3781	24.5218	0.453673	1.13857	17	17	17	27.4	27.4	27.4	102.45	0	80.743	468010000	37	0.528533	1.0528	Tb927.10.2380:mRNA-p1		453	Q38C06
Tb927.10.2440:mRNA-p1	Q38C01	Metacaspase-4	24.4646	24.7678	24.5705	25.123	25.002	24.7858	1.30349	0.369306	8	8	8	33.1	33.1	33.1	38.969	0	128.21	1239400000	64	0.17986	2.78199	Tb927.10.2440:mRNA-p1		454	Q38C01
Tb927.10.2490:mRNA-p1	Q38BZ6	glucose-6-phosphate 1-dehydrogenase	18.5653	19.1256	21.215	21.1666	20.7208	20.6483	0.667217	1.20994	5	5	5	13.3	13.3	13.3	63.503	0	13.867	64019000	9	0.387782	1.47132	Tb927.10.2490:mRNA-p1		457	Q38BZ6
Tb927.10.2640:mRNA-p1;Tb11.v5.0525.1-p1	Q38BY1	intraflagellar transport protein 81;hypothetical protein, conserved	25.0807	24.8957	24.6164	25.6022	24.8108	24.7319	0.234022	0.184032	31	31	31	46.2	46.2	46.2	87.396	0	238.11	1195800000	78	0.71869	0.595748	Tb927.10.2640:mRNA-p1;Tb11.v5.0525.1-p1		460	Q38BY1
Tb927.10.2810:mRNA-p1	Q38BW4	hypothetical protein, conserved	18.9483	19.1366	23.7746	23.2089	23.4225	23.9348	0.845993	2.9022	6	6	6	18.9	18.9	18.9	38.589	0	21.408	436450000	22	0.333121	1.82189	Tb927.10.2810:mRNA-p1		466	Q38BW4
Tb927.10.2880:mRNA-p1	Q38BV7	Voltage-dependent calcium channel subunit, putative	23.6349	23.409	26.7297	26.1902	27.4914	27.3142	0.984667	2.40743	77	77	77	34	34	34	303.77	0	323.31	4255900000	254	0.276703	2.10051	Tb927.10.2880:mRNA-p1		468	Q38BV7
Tb927.10.2900:mRNA-p1;Tb11.v5.0837.1-p1	Q38BV5	importin beta-1 subunit, putative;importin beta-1 subunit, putative	23.9769	23.4038	22.7991	22.1536	21.9663	22.219	1.67172	-1.28031	10	10	10	11.1	11.1	11.1	95.068	0	58.589	185370000	25	0.109897	-3.67511	Tb927.10.2900:mRNA-p1;Tb11.v5.0837.1-p1		469	Q38BV5
Tb927.10.2950:mRNA-p1	Q38BV0	hypothetical protein, conserved	20.4993	19.2438	22.2782	20.6002	21.8026	23.0271	0.432194	1.13619	14	14	14	9.7	9.7	9.7	196.95	0	56.821	150650000	19	0.54974	1.00992	Tb927.10.2950:mRNA-p1		470	Q38BV0
Tb927.10.3030:mRNA-p1;Tb927.10.2980:mRNA-p1	NA	proteasome regulatory non-ATPase subunit 11;proteasome regulatory non-ATPase subunit 11	21.4657	21.8132	20.8697	23.1208	22.6691	21.0442	0.579769	0.895159	7	7	7	30.8	30.8	30.8	33.847	0	73.609	161270000	15	0.434265	1.30092	Tb927.10.3030:mRNA-p1;Tb927.10.2980:mRNA-p1		471	NA
Tb927.10.2990:mRNA-p1;Tb11.v5.1039.1-p1	Q38BU6	nuclear cap binding complex subunit CBP110;nuclear cap binding complex subunit CBP110, putative	18.7993	19.7633	20.709	21.1599	20.334	19.9787	0.489376	0.733669	4	4	4	5.4	5.4	5.4	110.49	0	19.539	47670000	7	0.496452	1.12359	Tb927.10.2990:mRNA-p1;Tb11.v5.1039.1-p1		472	Q38BU6
Tb927.10.3150:mRNA-p1	Q38BT1	N-acetyltransferase, putative	21.1717	21.5205	18.7611	21.6656	21.2906	21.4562	0.491716	0.986381	3	3	3	14.1	14.1	14.1	23.621	0	8.0671	83987000	9	0.497737	1.12821	Tb927.10.3150:mRNA-p1		473	Q38BT1
Tb927.10.3170:mRNA-p1;Tb11.v5.0791.1-p1	Q38BS9	ABC transporter, putative;ABC transporter, putative	21.9142	21.5908	21.4138	21.6247	21.6747	21.8418	0.175177	0.0741653	7	7	7	13.4	13.4	13.4	82.425	0	24.148	122100000	11	0.781113	0.46203	Tb927.10.3170:mRNA-p1;Tb11.v5.0791.1-p1		474	Q38BS9
Tb927.10.3200:mRNA-p1	Q38BS6	U2 splicing auxiliary factor, putative	18.6459	18.9123	19.25	21.7434	22.0124	22.063	3.93273	3.00353	5	5	5	29.6	29.6	29.6	29.114	0	18.365	112080000	8	0.016	14.9454	Tb927.10.3200:mRNA-p1		475	Q38BS6
Tb927.10.3210:mRNA-p1	Q38BS5	delta-1-pyrroline-5-carboxylate dehydrogenase, putative	26.4061	26.573	25.7903	25.3035	25.0746	22.6493	1.01873	-1.91399	25	25	25	42.4	42.4	42.4	62.036	0	111.6	1084800000	79	0.259252	-2.1703	Tb927.10.3210:mRNA-p1		476	Q38BS5
Tb927.10.3260:mRNA-p1	Q38BS1	Long-chain-fatty-acid--CoA ligase 5 (EC 6.2.1.3) (Long-chain acyl-CoA synthetase 5) (LACS 5), putative	26.162	26.0834	26.0941	26.2804	25.8982	25.6906	0.376939	-0.156748	34	34	33	49.8	49.8	49.8	78.983	0	275	2338600000	128	0.590957	-0.898283	Tb927.10.3260:mRNA-p1;Tb11.v5.0825.1-p1		477	Q38BS1
Tb927.10.3350:mRNA-p1	Q38BR2	major facilitator superfamily, putative	19.1361	22.2544	21.74	21.4442	21.0858	21.7665	0.146745	0.388685	3	3	3	4.8	4.8	4.8	60.283	0	4.1415	86387000	6	0.810581	0.394603	Tb927.10.3350:mRNA-p1;Tb11.v5.1021.1-p1		479	Q38BR2
Tb927.10.3520:mRNA-p1	Q38BP7	protease regulatory ATPase subunit 4	22.593	21.9583	21.3603	22.2705	22.0649	21.6546	0.0218601	0.0261587	6	5	5	20.3	17.3	17.3	44.855	0	77.849	137760000	12	0.958667	0.0655104	Tb927.10.3520:mRNA-p1		482	Q38BP7
Tb927.10.3660:mRNA-p1	Q38BN3	aspartate aminotransferase	24.7241	24.5505	24.7086	26.0315	25.3534	24.0951	0.365696	0.498918	21	21	21	66	66	66	44.787	0	194.99	1246400000	55	0.595068	0.87529	Tb927.10.3660:mRNA-p1		486	Q38BN3
Tb927.11.14130:mRNA-p1;Tb927.10.3840:mRNA-p1	NA	ribosomal protein L18, putative;60S ribosomal protein L18a, putative	24.5132	22.4486	23.2929	24.5508	24.3499	23.2597	0.36844	0.635248	9	9	9	46.4	46.4	46.4	20.904	0	99.661	605450000	39	0.594874	0.880913	Tb927.11.14130:mRNA-p1;Tb927.10.3840:mRNA-p1		492	NA
Tb927.10.390:mRNA-p1	Q38CJ9	DUF2407 ubiquitin-like domain containing protein, putative	21.3721	21.8026	22.4474	23.8176	22.7493	22.6959	1.18671	1.21354	6	6	6	63.8	63.8	63.8	16.343	0	71.315	287840000	19	0.207756	2.52432	Tb927.10.390:mRNA-p1		493	Q38CJ9
Tb927.10.3990:mRNA-p1	Q38BK1	DHH1	26.7948	26.534	26.8022	26.8081	27.1013	26.8332	0.724583	0.203854	32	32	32	73.9	73.9	73.9	46.468	0	323.31	4619300000	170	0.362719	1.5832	Tb927.10.3990:mRNA-p1		495	Q38BK1
Tb927.10.4040:mRNA-p1	Q38BJ6	3-keto-dihydrosphingosine reductase	21.2872	21.5729	21.1538	21.7763	21.236	21.1451	0.0720576	0.0478274	5	5	5	17.5	17.5	17.5	38.045	0	13.278	76132000	13	0.888607	0.205638	Tb927.10.4040:mRNA-p1		496	Q38BJ6
Tb927.10.4160:mRNA-p1	Q38BI4	predicted zinc finger protein	19.3443	19.2096	18.7792	19.7517	19.9308	19.4835	1.33378	0.610959	2	2	2	4.4	4.4	4.4	42.497	0	5.0769	23749000	4	0.169455	2.85059	Tb927.10.4160:mRNA-p1		499	Q38BI4
Tb927.10.4180:mRNA-p1	Q38BI2	TFIIF-stimulated CTD phosphatase, putative	23.403	19.0659	22.8253	22.9234	22.5386	22.4505	0.253354	0.872763	5	5	5	20.6	20.6	20.6	28.189	0	19.504	204100000	15	0.695756	0.638259	Tb927.10.4180:mRNA-p1		500	Q38BI2
Tb927.10.4260:mRNA-p1	Q38BH4	hypothetical protein, conserved	18.4061	20.3036	20.024	22.0984	21.8887	21.4094	1.62349	2.22093	2	2	2	6.4	6.4	6.4	52.328	0	45.124	97091000	8	0.125165	3.55012	Tb927.10.4260:mRNA-p1		501	Q38BH4
Tb927.10.4570:mRNA-p1;Tb927.10.4560:mRNA-p1	NA	elongation factor 2;elongation factor 2	29.7802	29.9048	29.0601	28.7081	28.1991	27.4046	1.48308	-1.47777	63	63	63	74.8	74.8	74.8	94.333	0	323.31	11736000000	420	0.160525	-3.20069	Tb927.10.4570:mRNA-p1;Tb927.10.4560:mRNA-p1		502	NA
Tb927.10.4610:mRNA-p1	Q38BE0	dolicholphosphate-mannose synthase, putative	21.6158	19.2265	21.5215	22.4454	22.3729	21.7129	0.786249	1.38914	7	7	7	31.7	31.7	31.7	29.086	0	38.289	149410000	19	0.354338	1.70399	Tb927.10.4610:mRNA-p1		503	Q38BE0
Tb927.10.4640:mRNA-p1	Q38BD7	eukaryotic translation initiation factor 3 subunit l	23.0252	19.0328	22.347	23.6145	22.7815	22.6547	0.538241	1.54855	6	6	6	23.6	23.6	23.6	55.649	0	81.141	256340000	15	0.459215	1.2197	Tb927.10.4640:mRNA-p1		504	Q38BD7
Tb927.10.4760:mRNA-p1	Q38BC5	Integral membrane protein DUF106, putative	18.4668	21.8494	22.6913	23.6169	23.7172	22.5402	0.785284	2.28896	6	6	6	25.2	25.2	25.2	27.159	0	38.915	319990000	18	0.35199	1.7021	Tb927.10.4760:mRNA-p1		505	Q38BC5
Tb927.10.4850:mRNA-p1	Q38BB6	hypothetical protein, conserved	19.1441	19.8147	20.0331	21.2593	21	20.5888	1.74928	1.28538	5	5	5	21.2	21.2	21.2	51.34	0	26.057	60440000	12	0.099814	3.88193	Tb927.10.4850:mRNA-p1		507	Q38BB6
Tb927.10.5140:mRNA-p1	Q38B88	Mitogen-activated protein kinase 6	22.6586	22.5467	21.5157	23.4296	23.1266	22.5216	0.805245	0.785611	9	9	9	25.1	25.1	25.1	49.74	0	88.08	233710000	29	0.352449	1.74137	Tb927.10.5140:mRNA-p1		510	Q38B88
Tb927.10.520:mRNA-p1	Q38CI8	Mitochondrial ATP synthase subunit, putative	18.7503	19.2008	19.5225	21.4203	20.8827	21.8348	2.47743	2.2214	4	4	4	14.1	14.1	14.1	46.781	0	14.98	79512000	6	0.0383529	6.25528	Tb927.10.520:mRNA-p1		511	Q38CI8
Tb927.10.5350:mRNA-p1;Tb11.v5.0242.1-p1	Q38B68	dynein heavy chain, putative;dynein heavy chain, putative	21.1111	19.742	24.3137	22.6739	24.0462	25.4246	0.672341	2.32598	43	40	40	13	12.1	12.1	474.7	0	124.15	689820000	66	0.386941	1.4813	Tb927.10.5350:mRNA-p1;Tb11.v5.0242.1-p1;Tb11.v5.0241.1-p1		512	Q38B68
Tb927.10.5370:mRNA-p1;Tb927.10.5360:mRNA-p1	Q38B66	40S ribosomal protein S10, putative;40S ribosomal protein S10, putative	22.8796	20.9879	21.3075	24.1569	23.7483	21.9779	0.818129	1.56936	9	9	9	50	50	50	19.285	0	92.05	389200000	29	0.34784	1.76678	Tb927.10.5370:mRNA-p1;Tb927.10.5360:mRNA-p1		513	Q38B66
Tb927.10.5380:mRNA-p1;Tb11.v5.0337.1-p1	Q38B65	intraflagellar transport protein 122;hypothetical protein, conserved	23.7177	23.2046	23.223	23.461	23.1535	22.9634	0.35451	-0.189178	20	20	20	20.9	20.9	20.9	139.43	0	67.004	358710000	33	0.610681	-0.852307	Tb927.10.5380:mRNA-p1;Tb11.v5.0337.1-p1		514	Q38B65
Tb927.10.5400:mRNA-p1	Q38B63	hypothetical protein, conserved	21.3143	20.9889	20.4437	21.5572	21.6676	21.1915	0.888347	0.5564	4	4	4	11.8	11.8	11.8	63.396	0	13.191	71551000	8	0.318316	1.90617	Tb927.10.5400:mRNA-p1		515	Q38B63
Tb927.10.560:mRNA-p1	Q38CI4	40S ribosomal proteins S11, putative	25.6077	24.3061	23.8862	24.3754	24.1476	23.7937	0.381205	-0.494441	9	9	2	41.4	41.4	9.2	20.087	0	27.38	657020000	29	0.589	-0.906982	Tb927.10.560:mRNA-p1		522	Q38CI4
Tb927.8.1110:mRNA-p1;Tb927.10.5610:mRNA-p1	NA	40S ribosomal protein S9, putative;40S ribosomal protein S9, putative	21.3543	21.5024	22.6306	23.6308	23.1331	21.3188	0.461359	0.865096	4	4	4	21.6	21.6	21.6	22.051	0	5.3324	205730000	10	0.520926	1.06809	Tb927.8.1110:mRNA-p1;Tb927.10.5610:mRNA-p1		523	NA
Tb927.10.5640:mRNA-p1	Q38B40	Gem-associated protein 2, putative	18.7989	19.584	21.89	21.4769	22.6061	22.0045	0.920767	1.93821	7	7	7	17.6	17.6	17.6	55.428	0	36.952	147560000	12	0.300723	1.97113	Tb927.10.5640:mRNA-p1		524	Q38B40
Tb927.10.5670:mRNA-p1	Q38B37	N-acetyltransferase subunit Nat1, putative	22.0485	22.2071	22.0389	22.3027	21.7265	22.1977	0.0413972	-0.0225449	8	8	8	14.1	14.1	14.1	82.189	0	15.757	103930000	14	0.927124	-0.121598	Tb927.10.5670:mRNA-p1		525	Q38B37
Tb927.10.5770:mRNA-p1	Q38B27	Valosin-containing protein	25.2472	25.0733	25.1068	25.5285	25.3475	24.8925	0.226265	0.113706	33	33	33	58.8	58.8	58.8	85.825	0	262.32	1357300000	110	0.728423	0.578512	Tb927.10.5770:mRNA-p1		526	Q38B27
Tb927.10.5790:mRNA-p1	Q38B25	hypothetical protein, conserved	21.7012	21.8469	21.591	21.8194	21.6172	22.9781	0.421255	0.425217	11	11	11	25.2	25.2	25.2	59.193	0	35.967	187960000	22	0.554821	0.987981	Tb927.10.5790:mRNA-p1		527	Q38B25
Tb927.10.5810:mRNA-p1	Q38B23	The ARF-like 2 binding protein BART, putative	26.2432	25.8573	25.2296	25.5949	24.9964	23.8019	0.743594	-0.978955	23	23	23	58	58	58	48.257	0	309.6	1352200000	85	0.36041	-1.62036	Tb927.10.5810:mRNA-p1		528	Q38B23
Tb927.10.5870:mRNA-p1	Q38B17	hypothetical protein, conserved	18.2864	19.9168	21.7011	22.175	23.3542	22.6475	1.24039	2.75742	11	11	11	34.4	34.4	34.4	49.467	0	46.833	205310000	16	0.204254	2.64146	Tb927.10.5870:mRNA-p1		530	Q38B17
Tb927.10.5980:mRNA-p1	Q38B07	leucine-rich repeat protein (LRRP), putative	19.9949	18.5081	20.7537	19.3999	19.9641	21.1218	0.188341	0.4097	3	3	3	10.8	10.8	10.8	46.794	0	7.9632	45971000	6	0.768	0.492576	Tb927.10.5980:mRNA-p1		532	Q38B07
Tb927.10.6050:mRNA-p1;Tb11.v5.0197.1-p1	Q38B01	clathrin heavy chain;clathrin heavy chain, putative	29.6666	29.0209	28.9562	29.7063	29.1699	29.1749	0.179017	0.135775	124	124	124	74.1	74.1	74.1	190.62	0	323.31	24281000000	903	0.776649	0.470981	Tb927.10.6050:mRNA-p1;Tb11.v5.0197.1-p1;Tb11.v5.0198.1-p1		533	Q38B01
Tb927.10.6070:mRNA-p1	Q38AZ9	universal minicircle sequence binding protein 1	20.9893	18.169	22.3763	21.1754	21.6074	22.9182	0.443844	1.38881	7	7	6	58.6	58.6	49.3	14.566	0	12.816	159530000	16	0.535305	1.03321	Tb927.10.6070:mRNA-p1		534	Q38AZ9
Tb927.10.6360:mRNA-p1	Q38AX0	hypothetical protein, conserved	17.7192	19.054	19.6405	20.8281	20.871	21.3684	1.69325	2.21792	4	4	4	11.1	11.1	11.1	55.524	0	48.724	59849000	7	0.108632	3.73179	Tb927.10.6360:mRNA-p1		537	Q38AX0
Tb927.10.6510:mRNA-p1;Tb927.10.6400:mRNA-p1	NA	chaperonin HSP60, mitochondrial precursor;chaperonin HSP60, mitochondrial precursor	29.7634	29.9871	28.828	28.9337	28.4867	28.2154	1.11918	-0.980902	60	60	60	82	82	82	59.503	0	323.31	15004000000	426	0.22242	-2.37986	Tb927.10.6510:mRNA-p1;Tb927.10.6400:mRNA-p1		538	NA
Tb927.10.6780:mRNA-p1	Q38AS9	vacuolar protein sorting-associated protein 45, putative	22.395	21.2975	21.7239	21.7459	21.3333	21.4164	0.374764	-0.306918	5	5	5	9.8	9.8	9.8	64.974	0	10.883	106440000	16	0.59377	-0.893845	Tb927.10.6780:mRNA-p1		541	Q38AS9
Tb927.10.7060:mRNA-p1	Q38AQ7	Nucleoporin NUP96	22.6166	22.0401	22.3201	24.0504	24.2115	23.5635	2.49098	1.61621	17	17	17	27.5	27.5	27.5	96.511	0	57.654	451580000	37	0.0357576	6.30836	Tb927.10.7060:mRNA-p1		546	Q38AQ7
Tb927.10.7090:mRNA-p1	Q38AQ4	Alternative oxidase, mitochondrial	25.8634	26.0981	25.3445	26.2321	25.8497	24.6563	0.132941	-0.189277	25	25	25	66.3	66.3	66.3	37.59	0	206.12	1667400000	100	0.822304	-0.361074	Tb927.10.7090:mRNA-p1		547	Q38AQ4
Tb927.10.7230:mRNA-p1	Q38AP0	Flagellar Member 1	24.1839	23.2242	27.3011	25.6752	25.8696	27.5432	0.461573	1.45959	85	85	85	37.8	37.8	37.8	284.7	0	323.31	3906400000	226	0.521248	1.06852	Tb927.10.7230:mRNA-p1;Tb11.v5.0615.1-p1		551	Q38AP0
Tb927.10.730:mRNA-p1;Tb11.v5.0822.1-p1	Q38CG7	ATP synthase, putative;ATP synthase, putative	19.3218	19.5546	22.2552	22.907	22.6257	22.45	1.12961	2.28369	10	10	10	26.1	26.1	26.1	52.901	0	30.025	200720000	20	0.220068	2.40197	Tb927.10.730:mRNA-p1;Tb11.v5.0822.1-p1		553	Q38CG7
Tb927.10.7410:mRNA-p1	Q38AM2	succinyl-CoA ligase [GDP-forming] beta-chain, putative	22.9479	22.8416	22.2353	23.3987	22.6741	21.6602	0.0612348	-0.0972163	8	8	8	20.5	20.5	20.5	44.905	0	24.482	196810000	17	0.905549	-0.176482	Tb927.10.7410:mRNA-p1		557	Q38AM2
Tb927.10.7440:mRNA-p1	Q38AL9	MTR4	19.8162	18.728	22.4198	21.0594	20.866	21.7399	0.328828	0.900443	5	5	5	6.7	6.7	6.7	107.35	0	7.0006	99995000	9	0.639309	0.799089	Tb927.10.7440:mRNA-p1		558	Q38AL9
Tb927.10.7570:mRNA-p1;Tb11.v5.0774.1-p1	Q38AK7	dihydrolipoamide acetyltransferase E2 subunit, putative;dihydrolipoamide acetyltransferase precursor, putative	22.7054	20.2349	22.0451	23.3534	22.9444	22.0742	0.610788	1.12891	6	6	6	26.6	26.6	26.6	48.107	0	46.24	287010000	17	0.425912	1.36141	Tb927.10.7570:mRNA-p1;Tb11.v5.0774.1-p1		563	Q38AK7
Tb927.10.7620:mRNA-p1	Q38AK2	mitochondrial ATP-dependent zinc metallopeptidase, putative	18.3688	20.7028	20.3504	24.7366	24.5787	23.0454	2.05257	4.31293	10	10	10	22.1	22.1	22.1	71.088	0	177.89	605650000	31	0.0681356	4.76695	Tb927.10.7620:mRNA-p1		564	Q38AK2
Tb927.10.7690:mRNA-p1	Q38AJ5	rib72 protein- like protein	23.082	22.3946	23.8672	22.5574	23.132	24.1493	0.0933788	0.164963	16	16	16	27.1	27.1	27.1	82.837	0	30.593	438180000	32	0.865589	0.261623	Tb927.10.7690:mRNA-p1		567	Q38AJ5
Tb927.10.7700:mRNA-p1	Q38AJ4	ATP-binding cassette protein subfamily G	19.9199	19.5529	20.1107	21.1924	20.926	19.4058	0.485154	0.646892	3	3	3	6.3	6.3	6.3	75.051	0	5.3553	49759000	5	0.502611	1.11525	Tb927.10.7700:mRNA-p1		568	Q38AJ4
Tb927.10.7740:mRNA-p1	Q38AJ0	protein transport protein SEC23	21.1368	19.1716	20.9063	21.0911	21.0532	20.666	0.347437	0.531907	5	5	5	11.4	11.4	11.4	83.308	0	29.134	70724000	14	0.618834	0.837714	Tb927.10.7740:mRNA-p1		569	Q38AJ0
Tb927.10.7880:mRNA-p1	Q38AH6	Sperm tail/Sperm tail C-terminal domain containing protein, putative	19.4288	19.3545	20.2867	19.1112	19.5682	21.3458	0.160624	0.318403	5	5	5	8.9	8.9	8.9	76.814	0	7.0099	42311000	6	0.792295	0.427778	Tb927.10.7880:mRNA-p1		571	Q38AH6
Tb927.10.7930:mRNA-p1	Q38AH1	2,3-bisphosphoglycerate-independent phosphoglycerate mutase	24.9175	25.2288	24.3441	24.5346	24.0072	18.5677	0.568187	-2.46032	19	19	19	48.3	48.3	48.3	60.603	0	126.89	576220000	45	0.444331	-1.2783	Tb927.10.7930:mRNA-p1		573	Q38AH1
Tb927.10.8000:mRNA-p1	Q38AG4	hypothetical protein, conserved	18.4727	18.9872	21.9107	20.8157	21.6473	22.3696	0.716936	1.82065	11	11	11	14.7	14.7	14.7	151.01	0	24.205	117400000	18	0.365302	1.56826	Tb927.10.8000:mRNA-p1		575	Q38AG4
Tb927.10.8020:mRNA-p1	Q38AG2	prolyl endopeptidase	23.6644	23.1605	22.8929	23.2048	22.2405	21.578	0.791916	-0.898167	12	12	12	26.8	26.8	26.8	77.624	0	35.992	179360000	26	0.352786	-1.71513	Tb927.10.8020:mRNA-p1		576	Q38AG2
Tb927.10.8040:mRNA-p1	Q38AG0	beta adaptin, putative	24.6905	22.9658	23.5296	23.7609	23.0593	23.2084	0.282103	-0.385752	18	18	18	27.8	27.8	27.8	76.279	0	61.821	382630000	37	0.679226	-0.700406	Tb927.10.8040:mRNA-p1		577	Q38AG0
Tb927.10.8080:mRNA-p1	Q38AF6	Uncharacterized conserved protein (DUF2042), putative	21.4207	19.0458	20.953	20.9628	20.4671	21.7284	0.28767	0.579626	7	7	7	8.9	8.9	8.9	82.38	0	30.185	76594000	12	0.676827	0.712304	Tb927.10.8080:mRNA-p1		578	Q38AF6
Tb927.10.8170:mRNA-p1	Q38AE7	Nucleoporin NUP144	24.0287	22.7027	23.6816	23.8671	23.624	24.2557	0.435278	0.444576	19	19	19	21.4	21.4	21.4	144.37	0	89.363	516370000	41	0.544563	1.01609	Tb927.10.8170:mRNA-p1		580	Q38AE7
Tb927.10.8190:mRNA-p1	Q38AE5	T-complex protein 1, theta subunit, putative	24.533	23.5772	24.4105	25.4117	24.3204	23.2992	0.0890367	0.170213	20	20	20	44.1	44.1	44.1	58.081	0	141.39	531850000	46	0.868503	0.25037	Tb927.10.8190:mRNA-p1		581	Q38AE5
Tb927.10.820:mRNA-p1	Q38CF8	hypothetical protein, conserved	18.9582	20.0954	20.3359	19.1462	19.2954	19.4089	0.522409	-0.513026	3	3	3	9	9	9	37.601	0	7.1597	18465000	4	0.467686	-1.18864	Tb927.10.820:mRNA-p1		582	Q38CF8
Tb927.10.8240:mRNA-p1	Q38AE0	hypothetical protein, conserved	20.9757	19.0201	19.4774	20.0046	20.8908	21.2153	0.563595	0.879152	2	2	2	5.9	5.9	5.9	42.845	0	4.6855	52204000	6	0.444448	1.26933	Tb927.10.8240:mRNA-p1		583	Q38AE0
Tb927.10.8290:mRNA-p1;Tb927.10.8270:mRNA-p1;Tb11.v5.0877.1-p1	NA	eukaryotic translation initiation factor 3 subunit c;eukaryotic translation initiation factor 3 subunit c;eukaryotic translation initiation factor 3 subunit 8, putative	22.9411	19.2799	23.1898	23.0154	22.3831	22.5027	0.258385	0.830149	13	13	13	20.4	20.4	20.4	84.339	0	46.611	219080000	19	0.688735	0.649223	Tb927.10.8290:mRNA-p1;Tb927.10.8270:mRNA-p1;Tb11.v5.0877.1-p1		584	NA
Tb927.10.830:mRNA-p1	Q38CF7	adenylate kinase, putative	19.9651	19.6756	20.555	22.1441	22.5078	22.2101	2.85379	2.22212	4	4	4	13.5	13.5	13.5	29.765	0	12.022	140550000	18	0.0115385	7.8828	Tb927.10.830:mRNA-p1		585	Q38CF7
Tb927.10.840:mRNA-p1;Tb11.v5.0753.1-p1	Q38CF6	Flagellum attachment zone protein 6;hypothetical protein, conserved	23.0796	23.2293	24.9464	24.6777	26.462	25.294	1.01887	1.72615	41	41	41	29.8	29.8	29.8	195.48	0	267.76	1613400000	104	0.260188	2.17057	Tb927.10.840:mRNA-p1;Tb11.v5.0753.1-p1		587	Q38CF6
Tb927.10.8780:mRNA-p1	Q38A96	AAA domain containing protein, putative	21.4136	20.7623	22.7368	21.4876	22.3931	24.0171	0.456174	0.995058	22	22	22	13.5	13.5	13.5	244.9	0	41.818	300640000	32	0.526949	1.05778	Tb927.10.8780:mRNA-p1		593	Q38A96
Tb927.10.8830:mRNA-p1	Q38A91	Flagellum attachment zone protein 5	21.5292	22.6644	24.1528	23.6089	25.1558	24.3104	0.828905	1.57621	10	10	10	20.9	20.9	20.9	66.659	0	36.834	738450000	40	0.340214	1.78807	Tb927.10.8830:mRNA-p1		595	Q38A91
Tb927.10.8930:mRNA-p1	Q38A81	paraflagellar rod component, putative	22.7169	21.2648	25.8429	24.9835	25.3483	27.1512	0.780673	2.55278	25	25	25	39.4	39.4	39.4	80.014	0	323.31	2472000000	122	0.353298	1.69304	Tb927.10.8930:mRNA-p1		598	Q38A81
Tb927.10.8940:mRNA-p1	Q38A80	flagellum targeting protein kharon1, putative	29.0503	28.8983	28.7472	26.4555	27.2605	27.4495	2.36095	-1.84344	39	39	39	85.6	85.6	85.6	45.398	0	323.31	6786600000	316	0.039122	-5.81422	Tb927.10.8940:mRNA-p1		599	Q38A80
Tb927.10.9190.1:mRNA-p1;Tb927.10.9190.2:mRNA-p1	NA	isoleucyl-tRNA synthetase, putative;isoleucyl-tRNA synthetase, putative	23.3554	22.5419	23.5322	23.2578	22.7038	22.4344	0.370097	-0.344472	19	19	19	19.6	19.6	19.6	123.47	0	32.294	235220000	30	0.595351	-0.884303	Tb927.10.9190.1:mRNA-p1;Tb927.10.9190.2:mRNA-p1		601	NA
Tb927.10.9430:mRNA-p1	Q38A32	phosphoribosylpyrophosphate synthetase, putative	22.6835	22.135	22.1331	22.0953	22.0784	19.8213	0.563066	-0.985547	4	4	4	8.2	8.2	8.2	40.477	0	5.3656	81847000	7	0.443292	-1.26829	Tb927.10.9430:mRNA-p1		604	Q38A32
Tb927.10.9570:mRNA-p1	Q38A18	paraflagellar rod component, putative	26.577	26.6694	28.365	27.1497	27.5893	28.539	0.320174	0.555498	60	60	60	70.5	70.5	70.5	118.67	0	323.31	9527500000	311	0.647167	0.781005	Tb927.10.9570:mRNA-p1;Tb11.v5.0579.1-p1		606	Q38A18
Tb927.10.9640:mRNA-p1	Q38A11	hypothetical protein, conserved	21.322	17.8635	21.0727	21.2264	21.345	21.7215	0.526656	1.34491	5	5	5	18.8	18.8	18.8	39.29	0	50.461	88783000	7	0.463738	1.19698	Tb927.10.9640:mRNA-p1		607	Q38A11
Tb927.10.9650:mRNA-p1;Tb11.v5.0399.1-p1	Q38A10	Nucleoporin NUP152;hypothetical protein, conserved	23.2484	22.6628	24.255	25.3677	25.7368	24.7086	1.5639	1.88227	22	22	22	21	21	21	152.97	0	323.31	1237100000	83	0.138128	3.39926	Tb927.10.9650:mRNA-p1;Tb11.v5.0399.1-p1		608	Q38A10
Tb927.10.970:mRNA-p1	Q38CE3	Tetratricopeptide repeat, putative	20.2415	19.2424	21.2307	21.1927	20.9269	21.7693	0.779914	1.05808	8	8	8	4.7	4.7	4.7	203.6	0	9.046	76631000	11	0.353304	1.69155	Tb927.10.970:mRNA-p1		609	Q38CE3
Tb927.10.9700:mRNA-p1	Q38A05	predicted C2 domain protein	21.9174	21.2606	25.6969	25.0195	26.6956	25.804	0.918831	2.88144	44	44	44	39	39	39	132.58	0	211.19	1898700000	134	0.30128	1.96724	Tb927.10.9700:mRNA-p1;Tb11.v5.0773.1-p1		610	Q38A05
Tb927.10.9740:mRNA-p1	Q38A02	Regulatory particle triple-A ATPase subunit 6	22.0806	22.0221	21.5296	22.2216	21.6486	22.0296	0.135551	0.0891596	10	9	9	31.4	28.4	28.4	45.699	0	49.91	134800000	16	0.818611	0.367456	Tb927.10.9740:mRNA-p1		611	Q38A02
Tb927.11.4300:mRNA-p1;Tb927.10.9880:mRNA-p1	NA	60S ribosomal protein L18, putative;60S ribosomal protein L18, putative	19.287	19.7889	18.0205	21.9833	21.3347	19.6289	1.04414	1.9502	4	4	4	23.3	23.3	23.3	21.874	0	30.186	62755000	9	0.247422	2.22275	Tb927.11.4300:mRNA-p1;Tb927.10.9880:mRNA-p1		613	NA
Tb927.10.9890:mRNA-p1	Q389Y7	hypothetical protein, conserved	21.682	22.0747	22.5309	23.0212	22.85	22.4815	1.10694	0.688377	17	17	17	28	28	28	97.192	0	107.55	257290000	42	0.225623	2.354	Tb927.10.9890:mRNA-p1;Tb11.v5.0458.1-p1		614	Q389Y7
Tb927.11.10190:mRNA-p1	Q383R0	telomerase reverse transcriptase	18.8293	18.4163	19.0573	20.5212	20.7805	20.9473	3.03915	1.98207	5	5	5	3.9	3.9	3.9	132.51	0	8.8533	47544000	10	0.0157895	8.81524	Tb927.11.10190:mRNA-p1		624	Q383R0
Tb927.11.1020:mRNA-p1	Q387E8	ribokinase, putative	21.9102	21.3818	21.0858	22.3295	22.2324	19.1161	0.075743	-0.233228	5	5	5	15	15	15	35.288	0	18.358	105590000	12	0.883625	-0.215449	Tb927.11.1020:mRNA-p1		625	Q387E8
Tb927.11.10200:mRNA-p1	Q383Q9	hypothetical protein, conserved	19.4495	22.4215	23.2404	21.8388	22.2253	23.7624	0.281931	0.905042	13	13	13	37.6	37.6	37.6	53.432	0	61.547	272140000	20	0.678529	0.700037	Tb927.11.10200:mRNA-p1		626	Q383Q9
Tb927.11.10260:mRNA-p1	Q383Q3	hypothetical protein, conserved	20.709	18.4053	20.2538	20.7129	20.3939	20.9803	0.554191	0.906317	4	4	4	12.4	12.4	12.4	51.855	0	7.8536	54195000	8	0.448635	1.25094	Tb927.11.10260:mRNA-p1		628	Q383Q3
Tb927.11.10380:mRNA-p1	Q383P1	hypothetical protein, conserved	19.0258	19.7783	19.4612	20.8132	20.1453	20.4592	1.64624	1.05085	3	3	3	11.5	11.5	11.5	43.177	0	6.2355	43510000	8	0.116471	3.60874	Tb927.11.10380:mRNA-p1		631	Q383P1
Tb927.11.10430:mRNA-p1	Q383N6	hypothetical protein, conserved	18.7419	18.8089	21.7534	20.424	20.8887	22.3034	0.557849	1.43728	7	7	7	19.4	19.4	19.4	63.675	0	14.033	96360000	9	0.446547	1.25809	Tb927.11.10430:mRNA-p1		632	Q383N6
Tb927.11.10450:mRNA-p1	Q383N4	UDP-N-acetylglucosamine-dolichyl-phosphate N-acetylglucosaminephosphotransferase, putative	19.1343	19.0797	20.9228	21.038	20.8756	21.0101	0.973463	1.2623	1	1	1	3.8	3.8	3.8	43.113	0	3.3882	63957000	9	0.285911	2.07769	Tb927.11.10450:mRNA-p1		633	Q383N4
Tb927.11.10540:mRNA-p1	Q383M5	hypothetical protein, conserved	22.6625	22.0186	25.8863	23.9999	24.6486	26.6108	0.473908	1.56395	44	44	44	55	55	55	99.443	0	322.53	1813000000	99	0.508571	1.09299	Tb927.11.10540:mRNA-p1		635	Q383M5
Tb927.11.10560:mRNA-p1	Q383M3	eukaryotic translation initiation factor 4 gamma 4	20.5762	19.3157	21.4576	23.0091	21.7237	21.5864	1.01072	1.6566	6	6	6	10.3	10.3	10.3	79.7	0	10.023	124680000	12	0.262276	2.15382	Tb927.11.10560:mRNA-p1		636	Q383M3
Tb927.11.10690:mRNA-p1	Q383L0	hypothetical protein, conserved	23.6892	23.8246	23.0875	23.8344	23.5677	23.3324	0.0569969	0.0443598	10	10	10	33.6	33.6	33.6	45.229	0	111.82	442040000	30	0.91089	0.164918	Tb927.11.10690:mRNA-p1		638	Q383L0
Tb927.11.10760:mRNA-p1	Q383K3	kinesin-D	25.5176	25.1884	26.6663	25.3205	25.9598	26.6357	0.111838	0.181276	32	32	32	56.6	56.6	56.6	69.884	0	286.85	2681000000	160	0.841472	0.308686	Tb927.11.10760:mRNA-p1		641	Q383K3
Tb927.11.10910:mRNA-p1;Tb927.11.10790:mRNA-p1	Q383I8	40S ribosomal protein SA, putative;40S ribosomal protein SA, putative	26.1412	23.4262	25.6723	25.9761	26.0308	25.2397	0.312001	0.668986	11	11	11	67.2	67.2	67.2	27.609	0	180.25	1436100000	66	0.65248	0.763847	Tb927.11.10910:mRNA-p1;Tb927.11.10790:mRNA-p1		644	Q383I8
Tb927.11.1090:mRNA-p1	Q387E1	calpain-like protein, putative	26.1129	24.0303	28.4771	27.9972	28.8412	28.342	0.770059	2.18672	57	57	19	70.9	70.9	4.3	658.93	0	323.31	14053000000	343	0.353384	1.6722	Tb927.11.1090:mRNA-p1;Tb927.11.1100:mRNA-p1;Tb11.v5.1038.1-p1;Tb11.v5.0702.1-p1		648	Q387E1
Tb927.11.10900:mRNA-p1	Q383I9	MENG	18.9212	18.5627	20.8673	20.1326	20.4827	20.9571	0.642201	1.07374	5	5	5	5.7	5.7	5.7	99.792	0	9.4809	46240000	8	0.401559	1.4226	Tb927.11.10900:mRNA-p1		649	Q383I9
Tb927.11.10990:mRNA-p1	Q383H9	translation initiation factor 2 subunit, putative	21.8314	21.8301	21.2308	21.5808	21.1174	21.0703	0.657492	-0.374613	6	6	6	21.2	21.2	21.2	42.136	0	31.138	89522000	9	0.393112	-1.45238	Tb927.11.10990:mRNA-p1		651	Q383H9
Tb927.11.11010:mRNA-p1	Q383H7	hypothetical protein, conserved	23.5954	22.9035	23.8237	24.1735	25.1736	25.1123	1.49879	1.37894	19	19	19	60.9	60.9	60.9	41.653	0	137.73	936540000	59	0.156264	3.23878	Tb927.11.11010:mRNA-p1		652	Q383H7
Tb927.11.1110.1-p1	NA	calpain, putative	21.8761	21.4606	24.695	23.8191	25.8682	24.5646	0.813736	2.07339	46	28	23	56.7	24.2	20.7	171.46	0	79.073	1051800000	69	0.348836	1.75811	Tb927.11.1110.1-p1;Tb11.v5.1011.1-p1		654	NA
Tb927.11.11210:mRNA-p1	Q383F7	paraflagellar rod component, putative	21.5618	20.1624	23.0638	23.0461	23.4718	25.2696	1.01401	2.33318	11	11	11	30	30	30	41.94	0	48.294	711700000	40	0.261708	2.16059	Tb927.11.11210:mRNA-p1		657	Q383F7
Tb927.11.11220:mRNA-p1	Q383F6	dynein heavy chain, putative	22.5183	21.3836	25.3377	23.2057	24.3086	25.4339	0.388858	1.23618	60	57	57	17.6	16.9	16.9	480.25	0	181.01	936710000	104	0.582205	0.922547	Tb927.11.11220:mRNA-p1		658	Q383F6
Tb927.6.720:mRNA-p1;Tb927.11.11230:mRNA-p1	Q583T1	40S ribosomal protein L14, putative;60S ribosomal protein L14, putative	22.7227	22.1389	21.019	21.7919	21.9528	19.5724	0.393718	-0.854471	4	4	4	19.6	19.6	19.6	21.443	0	14.02	124300000	8	0.578801	-0.932411	Tb927.6.720:mRNA-p1;Tb927.11.11230:mRNA-p1		659	Q583T1
Tb927.11.11250:mRNA-p1	Q383F3	cytosolic malate dehydrogenase	24.9176	24.1782	24.0901	24.5608	23.5899	17.9686	0.496239	-2.35552	9	9	9	32.9	32.9	32.9	35.151	0	89.473	319380000	21	0.496498	-1.13714	Tb927.11.11250:mRNA-p1		660	Q383F3
Tb927.11.11280:mRNA-p1	Q383F0	hypothetical protein, conserved	19.5995	19.0232	23.4875	22.4737	22.2226	23.7425	0.644234	2.10956	15	15	15	14	14	14	120.86	0	36.219	298210000	24	0.400734	1.42656	Tb927.11.11280:mRNA-p1;Tb11.v5.1041.1-p1		662	Q383F0
Tb927.11.11370:mRNA-p1;Tb927.11.11360:mRNA-p1	NA	receptor for activated C kinase 1;receptor for activated C kinase 1	26.23	26.3707	25.7842	26.4437	26.2583	24.8469	0.200979	-0.278667	22	22	22	61.6	61.6	61.6	34.69	0	323.31	2250000000	94	0.754372	-0.521539	Tb927.11.11370:mRNA-p1;Tb927.11.11360:mRNA-p1		664	NA
Tb927.11.11380:mRNA-p1	Q383E0	hypothetical protein, conserved	18.3633	18.7189	19.8903	20.7511	20.287	20.0288	1.26228	1.3648	3	3	3	7.5	7.5	7.5	61.504	0	3.4573	37928000	6	0.192374	2.68985	Tb927.11.11380:mRNA-p1		665	Q383E0
Tb927.11.11460:mRNA-p1	Q383D2	Mitochondrial import receptor subunit ATOM69	18.9452	19.3802	21.6631	21.9903	21.5591	21.3551	0.884185	1.63864	6	6	6	13.6	13.6	13.6	68.998	0	11.37	104370000	9	0.315602	1.89786	Tb927.11.11460:mRNA-p1		668	Q383D2
Tb927.11.11480:mRNA-p1	Q383D0	Trichohyalin, putative	22.5714	21.7616	25.2012	22.1505	23.7291	23.4901	0.0158334	-0.0548541	10	10	10	20.5	20.5	20.5	78.966	0	50.83	430660000	35	0.966979	-0.0477576	Tb927.11.11480:mRNA-p1		669	Q383D0
Tb927.11.1150:mRNA-p1	Q387D7	radial spoke protein 3	20.5646	20.2738	20.6279	20.8155	21.0667	22.4364	0.857611	0.950766	6	6	6	21.4	21.4	21.4	39.377	0	13.359	111490000	6	0.323109	1.84495	Tb927.11.1150:mRNA-p1		670	Q387D7
Tb927.11.11520:mRNA-p1	Q383C6	glycosomal membrane protein	25.3243	24.1769	24.9461	24.671	24.5083	23.846	0.489956	-0.473992	10	10	10	53.7	53.7	53.7	24.027	0	121.15	898940000	41	0.496601	-1.12473	Tb927.11.11520:mRNA-p1		671	Q383C6
Tb927.11.11550:mRNA-p1;Tb927.11.11560:mRNA-p1	NA	DNA topoisomerase II alpha, putative;DNA topoisomerase II beta, putative	19.4182	20.4518	20.2588	20.0213	20.1134	20.5383	0.19634	0.181393	4	4	4	2.8	2.8	2.8	164.65	0	9.9351	38868000	7	0.758276	0.510946	Tb927.11.11550:mRNA-p1;Tb927.11.11560:mRNA-p1		672	NA
Tb927.11.11570:mRNA-p1	Q383C3	Translation initiation factor eIF-2B subunit epsilon, putative	19.4354	18.5094	21.454	23.5688	23.56	22.8815	1.76919	3.53718	7	7	7	19.2	19.2	19.2	87.632	0	108.02	299480000	25	0.100627	3.93619	Tb927.11.11570:mRNA-p1		673	Q383C3
Tb927.11.11590:mRNA-p1	Q383C1	Eukaryotic translation initiation factor 3 subunit E	21.9969	22.5506	21.4429	22.9174	21.988	21.8358	0.20819	0.250291	8	8	8	22.5	22.5	22.5	46.677	0	31.57	150110000	14	0.750766	0.537913	Tb927.11.11590:mRNA-p1		674	Q383C1
Tb927.11.11680:mRNA-p1	Q383B2	2-oxoglutarate dehydrogenase E2 component, putative	26.5906	23.618	25.0108	26.1451	25.6866	25.2521	0.278737	0.621498	18	18	18	42.8	42.8	42.8	41.143	0	97.585	1565900000	79	0.681453	0.693191	Tb927.11.11680:mRNA-p1		676	Q383B2
Tb927.11.11690:mRNA-p1	Q383B1	Vacuolar proton pump subunit B, putative	24.9888	25.0752	24.6161	25.3642	25.0595	24.5395	0.123627	0.0943152	23	23	23	62.8	62.8	62.8	55.619	0	144.73	1059600000	75	0.830571	0.338127	Tb927.11.11690:mRNA-p1		677	Q383B1
Tb927.11.11850:mRNA-p1	Q382Z6	splicing factor 3B subunit 1, putative	20.9436	20.6231	21.0793	23.796	23.2621	22.28	2.0651	2.23069	14	14	14	16.8	16.8	16.8	122.03	0	87.561	269590000	26	0.0705263	4.80638	Tb927.11.11850:mRNA-p1		681	Q382Z6
Tb927.11.11900:mRNA-p1	Q382Z1	Coatomer subunit gamma	24.359	24.1035	24.1634	24.5828	24.1075	24.0361	0.0618227	0.0335007	21	21	21	27.8	27.8	27.8	97.586	0	155.58	606530000	65	0.905598	0.178079	Tb927.11.11900:mRNA-p1		684	Q382Z1
Tb927.11.11980:mRNA-p1;Tb927.11.11975:mRNA-p1;Tb927.11.11965:mRNA-p1	Q382Y3	cytoskeleton-associated protein 15;cytoskeleton-associated protein, putative;cytoskeleton-associated protein, putative	20.7823	21.6706	21.7633	23.2251	24.9852	23.9183	1.93103	2.63748	8	8	8	50.4	50.4	50.4	14.091	0	48.999	619810000	23	0.0831045	4.39671	Tb927.11.11980:mRNA-p1;Tb927.11.11975:mRNA-p1;Tb927.11.11965:mRNA-p1		686	Q382Y3
Tb927.11.12150:mRNA-p1	Q382W6	flagellar pocket cytoskeletal protein bilbo1	23.3613	23.4034	25.6879	25.088	27.1161	26.4145	0.991771	2.05534	39	39	39	58.9	58.9	58.9	67.325	0	300.86	2698600000	140	0.273282	2.11501	Tb927.11.12150:mRNA-p1		687	Q382W6
Tb927.11.12210:mRNA-p1	Q382W0	Domain of unknown function (DUF4586), putative	20.188	18.6802	19.6756	21.4682	22.425	21.6266	1.92075	2.32534	7	7	7	36.4	36.4	36.4	32.43	0	17.716	96583000	11	0.0850588	4.36639	Tb927.11.12210:mRNA-p1		689	Q382W0
Tb927.11.12230:mRNA-p1	Q382V8	ATP-dependent protease ATPase subunit HslU2	19.1287	22.1818	19.158	21.5547	21.6461	21.7983	0.67547	1.51023	7	7	7	14.1	14.1	14.1	54.897	0	44.486	112840000	12	0.385893	1.4874	Tb927.11.12230:mRNA-p1		691	Q382V8
Tb927.11.12290:mRNA-p1	Q382V2	hypothetical protein, conserved	18.3161	19.3266	18.5231	22.8693	22.7051	23.2532	3.57467	4.22057	8	8	8	24.7	24.7	24.7	53.709	0	88.773	217510000	26	0.012	12.1154	Tb927.11.12290:mRNA-p1		694	Q382V2
Tb927.11.12530:mRNA-p1	Q382S8	Flagellum attachment zone protein 3	25.7615	25.9791	27.6917	26.0252	27.0852	26.9163	0.102779	0.198103	47	47	47	50.5	50.5	50.5	90.654	0	323.31	4056900000	209	0.851442	0.285743	Tb927.11.12530:mRNA-p1		697	Q382S8
Tb927.11.12540:mRNA-p1	c("Q382S6", "Q382S7")	leucine-rich repeat protein (LRRP), putative	19.0699	21.6394	23.6574	22.816	22.7262	24.8978	0.602365	2.02442	18	18	18	23.6	23.6	23.6	115.21	0	108.79	522440000	38	0.431916	1.34499	Tb927.11.12540:mRNA-p1		698	c("Q382S6", "Q382S7")
Tb927.11.12560:mRNA-p1	Q382S5	hypothetical protein	22.1606	19.616	22.9927	24.7579	24.3721	23.8495	1.22529	2.73672	8	8	8	25.8	25.8	25.8	83.737	0	97.266	632750000	24	0.207396	2.60829	Tb927.11.12560:mRNA-p1		699	Q382S5
Tb927.11.12640:mRNA-p1	Q382R7	PH domain containing protein, putative	20.5845	18.7009	18.9991	20.4235	20.2778	20.034	0.616136	0.816914	5	5	5	5	5	5	106.76	0	11.581	40529000	8	0.423158	1.37183	Tb927.11.12640:mRNA-p1		702	Q382R7
Tb927.11.13080:mRNA-p1	Q382M8	hypothetical protein, conserved	18.7768	19.2225	19.7951	22.4119	22.9653	22.3103	3.11173	3.2977	7	7	7	18.4	18.4	18.4	54.147	0	19.007	173240000	17	0.012	9.20704	Tb927.11.13080:mRNA-p1		707	Q382M8
Tb927.11.13180:mRNA-p1	Q382L8	Present in the outer mitochondrial membrane proteome 10	20.2497	20.4568	22.0694	22.8572	22.0907	21.3907	0.765172	1.18756	5	5	5	14.5	14.5	14.5	61.21	0	23.602	141430000	12	0.354919	1.66262	Tb927.11.13180:mRNA-p1		709	Q382L8
Tb927.11.13190:mRNA-p1;Tb927.11.13090:mRNA-p1	Q382L7	elongation factor 1 gamma, putative;elongation factor 1 gamma, putative	27.6002	27.64	26.3526	26.1739	25.5358	25.5031	1.42792	-1.45999	26	26	26	72.5	72.5	72.5	46.275	0	323.31	2360400000	127	0.160971	-3.06893	Tb927.11.13190:mRNA-p1;Tb927.11.13090:mRNA-p1		710	Q382L7
Tb927.11.13230:mRNA-p1	Q382L3	MSP (Major sperm protein) domain containing protein, putative	23.1816	19.2272	24.1928	24.0529	24.7374	23.9327	0.594042	2.04051	10	10	10	35.2	35.2	35.2	23.909	0	103.26	741410000	55	0.435272	1.32876	Tb927.11.13230:mRNA-p1		711	Q382L3
Tb927.11.13250:mRNA-p1	Q382L1	eukaryotic translation initiation factor 2 gamma, putative	22.8368	19.7865	22.5649	22.9496	22.7591	22.747	0.485015	1.08916	5	5	5	13	13	13	52.2	0	30.986	222960000	15	0.501804	1.11497	Tb927.11.13250:mRNA-p1		712	Q382L1
Tb927.11.13270:mRNA-p1	Q382K9	hypothetical protein, conserved	19.4678	19.6421	22.9879	20.6141	21.3102	22.0612	0.198578	0.629211	6	6	6	22.6	22.6	22.6	30.104	0	19.731	120660000	13	0.75616	0.516063	Tb927.11.13270:mRNA-p1		713	Q382K9
Tb927.11.13280:mRNA-p1	Q382K8	mitochondrial RNA binding protein 2	21.5026	19.8451	21.7658	23.4817	23.275	21.9913	1.16093	1.87817	7	7	7	39.7	39.7	39.7	25.106	0	54.429	237350000	20	0.213309	2.4688	Tb927.11.13280:mRNA-p1		714	Q382K8
Tb927.11.13360:mRNA-p1	Q382K0	AAA ATPase, putative	22.8391	22.0571	22.4687	22.6511	22.9116	23.1299	0.769285	0.442573	14	14	14	16.8	16.8	16.8	141.17	0	55.434	272350000	25	0.353486	1.67069	Tb927.11.13360:mRNA-p1		715	Q382K0
Tb927.11.13500:mRNA-p1	Q382I7	par1	28.2282	27.7922	29.2915	28.5671	28.8191	29.8075	0.463945	0.627211	61	61	61	80.1	80.1	80.1	68.349	0	323.31	18144000000	306	0.517821	1.07323	Tb927.11.13500:mRNA-p1		719	Q382I7
Tb927.11.13520:mRNA-p1	Q382I5	hypothetical protein, conserved	18.6189	18.0869	21.037	21.3565	20.9924	19.8348	0.659048	1.48031	6	6	6	8.7	8.7	8.7	105.38	0	77.939	57631000	12	0.393783	1.45541	Tb927.11.13520:mRNA-p1		720	Q382I5
Tb927.11.13670:mRNA-p1	Q382H0	hypothetical protein, conserved	21.4469	21.4432	23.7064	22.1879	21.9965	24.1514	0.221494	0.579777	21	21	21	14.7	14.7	14.7	183.5	0	32.828	330990000	31	0.730992	0.567856	Tb927.11.13670:mRNA-p1		722	Q382H0
Tb927.11.1380:mRNA-p1	Q387B4	Right handed beta helix region/Periplasmic copper-binding protein (NosD), putative	20.6298	20.9863	22.1873	21.3315	21.3947	22.0584	0.246182	0.327065	9	9	9	4.7	4.7	4.7	325.55	0	21.476	113390000	14	0.704209	0.622561	Tb927.11.1380:mRNA-p1		723	Q387B4
Tb927.11.1390:mRNA-p1	Q387B3	class I transcription factor A, subunit 1	18.837	19.0531	18.9219	20.6454	20.7637	20.5746	4.48514	1.72386	4	4	4	8.6	8.6	8.6	52.922	0	4.4161	43246000	6	0	20.6123	Tb927.11.1390:mRNA-p1		725	Q387B3
Tb927.11.14020:mRNA-p1;Tb927.11.14000:mRNA-p1	Q382D5	nuclear RNA binding domain 2;nuclear RNA binding domain 1	24.7541	25.5331	22.1649	25.7001	25.5444	24.7814	0.49118	1.19127	13	13	13	44.1	44.1	44.1	30.274	0	166.43	1204900000	61	0.496733	1.12715	Tb927.11.14020:mRNA-p1;Tb927.11.14000:mRNA-p1		728	Q382D5
Tb927.11.14090:mRNA-p1	Q382C8	Double RNA binding domain protein 18	22.486	22.9996	22.2184	22.4317	22.0682	20.9267	0.678973	-0.759139	4	4	4	14.2	14.2	14.2	51.674	0	8.4077	151500000	14	0.382201	-1.49422	Tb927.11.14090:mRNA-p1		729	Q382C8
Tb927.11.14100:mRNA-p1	Q382C7	Double RNA-binding domain containing protein 4	19.1258	19.2907	20.8356	21.5589	20.8342	21.3485	1.20123	1.49652	3	3	3	8.5	8.5	8.5	54.707	0	11.111	81651000	9	0.204971	2.55581	Tb927.11.14100:mRNA-p1		730	Q382C7
Tb927.11.14190:mRNA-p1	Q382B8	Staphylococcal nuclease homologue/Tudor domain containing protein, putative	24.7314	24.3204	23.8347	23.4294	22.8764	22.9548	1.74877	-1.20865	16	16	16	22	22	22	100.47	0	61.467	334800000	41	0.0986667	-3.88054	Tb927.11.14190:mRNA-p1		734	Q382B8
Tb927.11.1420:mRNA-p1	Q387B0	hypothetical protein, conserved	23.1675	22.8182	24.005	23.5346	23.458	22.8417	0.0428522	-0.052145	14	14	14	22.9	22.9	22.9	94.838	0	100.11	297970000	41	0.925065	-0.125691	Tb927.11.1420:mRNA-p1		735	Q387B0
Tb927.11.14210:mRNA-p1	Q382B6	conserved protein	21.3283	21.6611	22.8427	21.3249	21.8487	22.8895	0.0402812	0.0769965	12	12	12	12.5	12.5	12.5	160.13	0	26.9	173570000	26	0.927657	0.118451	Tb927.11.14210:mRNA-p1		737	Q382B6
Tb927.11.14250:mRNA-p1	Q382B2	T-complex protein 1, epsilon subunit, putative	24.9632	24.6963	24.3219	24.2345	23.761	23.1364	1.21152	-0.949814	20	20	20	39.2	39.2	39.2	59.381	0	236.37	539130000	49	0.20306	-2.57821	Tb927.11.14250:mRNA-p1		740	Q382B2
Tb927.11.1430:mRNA-p1	Q387A9	Repeat of unknown function (DUF1126)/EF-hand domain pair, putative	25.5084	25.3678	26.5131	25.5011	26.4207	27.117	0.392903	0.549881	49	49	49	61.7	61.7	61.7	86.855	0	323.31	3494400000	183	0.578649	0.930758	Tb927.11.1430:mRNA-p1		741	Q387A9
Tb927.11.14300:mRNA-p1	Q382A7	Dynein intermediate chain, axonemal	22.6205	18.5721	23.7187	23.5586	24.2916	24.6736	0.726618	2.5375	17	17	17	43.9	43.9	43.9	68.115	0	102.63	597370000	46	0.363877	1.58717	Tb927.11.14300:mRNA-p1		742	Q382A7
Tb927.11.14330:mRNA-p1	Q382A4	HECT-domain (ubiquitin-transferase), putative	22.7934	22.8599	21.8226	22.8461	21.988	22.1854	0.132029	-0.152114	13	13	13	11.4	11.4	11.4	176.83	0	44.065	177950000	18	0.82032	-0.358839	Tb927.11.14330:mRNA-p1		743	Q382A4
Tb927.11.1450:mRNA-p1	Q387A7	2-oxoglutarate dehydrogenase E1 component, putative	25.0887	24.1602	24.6353	24.6199	24.1079	23.6252	0.578908	-0.510405	28	28	28	37.3	37.3	37.3	113.38	0	177.2	739450000	68	0.434522	-1.29924	Tb927.11.1450:mRNA-p1		749	Q387A7
Tb927.11.14560:mRNA-p1	Q381Y1	Cleavage and polyadenylation specificity factor CPSF160, putative	21.2292	18.0301	21.0759	21.2352	20.8722	21.0013	0.369415	0.924523	9	9	9	6.5	6.5	6.5	159.06	0	9.747	71484000	8	0.595773	0.882908	Tb927.11.14560:mRNA-p1		750	Q381Y1
Tb927.11.14880:mRNA-p1	Q381U7	Paraflagellar Rod Proteome Component 9, putative	21.0327	18.157	25.4165	23.7788	25.0226	26.7419	0.733096	3.64565	15	15	15	35.6	35.6	35.6	41.086	0	295.05	2035400000	58	0.359415	1.59983	Tb927.11.14880:mRNA-p1		753	Q381U7
Tb927.11.14900:mRNA-p1	Q381U5	coatomer subunit epsilon	21.4705	22.9029	21.5118	21.4855	21.7268	21.2132	0.420195	-0.486583	8	8	8	34.3	34.3	34.3	34.594	0	15.143	72129000	16	0.554994	-0.98585	Tb927.11.14900:mRNA-p1		754	Q381U5
Tb927.11.14960:mRNA-p1	Q381T9	pumilio/PUF RNA binding protein 7, putative	20.609	20.9139	20.1168	19.5458	19.5531	20.0413	1.36891	-0.833172	4	4	4	6.1	6.1	6.1	78.663	0	4.0498	33390000	7	0.164863	-2.93113	Tb927.11.14960:mRNA-p1		756	Q381T9
Tb927.11.15040:mRNA-p1	Q381T1	Chaperonin HSP60, mitochondrial	18.475	18.7346	18.5015	20.8799	20.9669	20.7052	4.45182	2.28033	5	5	5	10.9	10.9	10.9	64.159	0	21.424	54847000	6	0	20.2176	Tb927.11.15040:mRNA-p1		760	Q381T1
Tb927.11.15100:mRNA-p1	Q381S5	Tb5.20	24.8551	23.2561	27.4615	26.3639	26.3723	27.7339	0.553037	1.63249	33	33	33	22	22	22	118.44	0	316.01	4843000000	190	0.448376	1.24868	Tb927.11.15100:mRNA-p1		763	Q381S5
Tb927.11.15120:mRNA-p1	Q381S3	hypothetical protein, conserved	21.3935	18.7325	23.3105	21.7676	22.3448	23.5628	0.421648	1.4129	9	9	9	14.8	14.8	14.8	78.567	0	23.068	252050000	19	0.555116	0.988771	Tb927.11.15120:mRNA-p1		764	Q381S3
Tb927.11.15130:mRNA-p1	Q381S2	DnaJ homolog, putative	21.0724	18.595	20.1672	22.3113	23.0904	21.8842	1.43443	2.48378	9	9	9	44.5	44.5	44.5	35.32	0	99.203	172620000	15	0.162545	3.08434	Tb927.11.15130:mRNA-p1		765	Q381S2
Tb927.11.15140:mRNA-p1	Q381S1	bilobe region protein, putative	23.0928	18.9862	24.172	22.3217	22.6637	22.776	0.115359	0.503489	12	12	12	23.9	23.9	23.9	62.089	0	27.834	249180000	24	0.84102	0.317527	Tb927.11.15140:mRNA-p1		766	Q381S1
Tb927.11.15150:mRNA-p1	Q381S0	1-acyl-sn-glycerol-3-phosphate acyltransferase, putative	22.0674	23.065	22.2849	22.5028	22.3115	21.6556	0.327227	-0.315837	4	4	4	19.9	19.9	19.9	30.359	0	13.775	182200000	18	0.641395	-0.79575	Tb927.11.15150:mRNA-p1		767	Q381S0
Tb927.11.15190:mRNA-p1	Q381R6	Domain of unknown function (DUF4200), putative	20.8715	18.2926	22.3059	21.4576	21.7878	23.0378	0.561043	1.60437	9	9	9	19.1	19.1	19.1	77.343	0	36.193	162590000	16	0.443993	1.26434	Tb927.11.15190:mRNA-p1		769	Q381R6
Tb927.11.15370:mRNA-p1	Q381P8	Importin subunit beta-4, putative	24.7795	24.0451	24.2318	24.1611	23.5622	23.3852	0.943349	-0.649301	17	17	17	23	23	23	117.88	0	110.04	492400000	44	0.296221	-2.01664	Tb927.11.15370:mRNA-p1		772	Q381P8
Tb927.11.15730:mRNA-p1	Q381L3	cyclic nucleotide-binding domain containing protein, putative	21.8093	21.234	22.6082	21.5977	22.1916	22.9723	0.261974	0.370032	9	9	9	12.5	12.5	12.5	79.908	0	14.675	198460000	21	0.68918	0.65702	Tb927.11.15730:mRNA-p1		779	Q381L3
Tb927.11.15750:mRNA-p1	Q381L1	AMP deaminase, putative	21.3253	18.8664	22.7025	22.7204	22.8777	23.7701	0.858466	2.15801	20	20	20	18.3	18.3	18.3	163.21	0	49.274	304820000	26	0.325831	1.84665	Tb927.11.15750:mRNA-p1		781	Q381L1
Tb927.11.15800:mRNA-p1	Q381K6	Tip Of Extending FAZ protein 1	19.6397	20.0917	20.6885	20.2093	21.2581	21.1299	0.742124	0.725813	3	3	3	5.2	5.2	5.2	89.585	0	8.0628	58712000	5	0.35902	1.61748	Tb927.11.15800:mRNA-p1		782	Q381K6
Tb927.11.15870:mRNA-p1	Q381J9	hypothetical protein, conserved	22.9397	22.688	21.8096	22.1258	21.9455	21.5143	0.72934	-0.617271	4	4	4	10.4	10.4	10.4	42.433	0	6.8518	119870000	16	0.362513	-1.59249	Tb927.11.15870:mRNA-p1		783	Q381J9
Tb927.11.15970:mRNA-p1	Q381I9	Guanine nucleotide exchange factor in Golgi transport N-terminal/Sec7 domain containing protein, putative	22.2182	22.2104	21.8573	22.0774	21.688	22.1217	0.296203	-0.132998	9	9	9	9.5	9.5	9.5	117.09	0	19.761	143310000	19	0.666885	-0.730465	Tb927.11.15970:mRNA-p1		787	Q381I9
Tb927.11.15990:mRNA-p1	Q381I7	Nucleoporin NUP109	23.1501	24.1345	23.3931	24.397	24.8291	24.1224	1.16136	0.890279	23	23	23	22.7	22.7	22.7	108.72	0	191.86	699220000	56	0.214283	2.46972	Tb927.11.15990:mRNA-p1		788	Q381I7
Tb927.11.16010:mRNA-p1	Q381I5	hypothetical protein, conserved	20.1766	19.3658	20.6409	20.2506	20.571	21.1625	0.584143	0.600294	5	5	5	4.1	4.1	4.1	132.29	0	9.876	57155000	7	0.435853	1.30945	Tb927.11.16010:mRNA-p1		789	Q381I5
Tb927.11.16030:mRNA-p1	Q381I3	proteasome regulatory non-ATP-ase subunit 7	23.3127	22.6849	22.4782	23.0097	19.1689	18.025	0.83709	-2.75741	6	6	6	20.3	20.3	20.3	45.549	0	18.665	106610000	10	0.337654	-1.80426	Tb927.11.16030:mRNA-p1		790	Q381I3
Tb927.11.16090:mRNA-p1	Q381H7	outer dynein arm docking complex, putative	22.7824	22.3185	23.5544	21.7975	22.6244	23.7848	0.0774671	-0.149566	11	11	11	22.2	22.2	22.2	72.145	0	55.317	308580000	23	0.883579	-0.220019	Tb927.11.16090:mRNA-p1		791	Q381H7
Tb927.11.16110:mRNA-p1	Q381H5	integrin alpha chain protein, putative	21.8782	20.9293	21.7703	22.4785	22.5134	21.8947	1.00035	0.76958	11	11	11	22.9	22.9	22.9	78.001	0	33.717	166260000	26	0.269656	2.13256	Tb927.11.16110:mRNA-p1		792	Q381H5
Tb927.11.16130:mRNA-p1	Q381H3	nucleoside diphosphate kinase	25.1704	23.5302	22.606	24.1809	23.4248	20.5574	0.322228	-1.04781	5	5	5	36.6	36.6	36.6	16.857	0	77.134	323320000	21	0.64673	-0.785304	Tb927.11.16130:mRNA-p1		794	Q381H3
Tb927.5.1110:mRNA-p1;Tb927.11.16280:mRNA-p1	NA	60S ribosomal protein L8, putative;60S ribosomal protein L8, putative	23.4178	19.1403	22.3842	23.11	23.0606	22.12	0.348699	1.11612	7	7	7	33.8	33.8	33.8	28.314	0	25.643	292370000	43	0.619263	0.840321	Tb927.5.1110:mRNA-p1;Tb927.11.16280:mRNA-p1		796	NA
Tb927.11.16400:mRNA-p1	Q381E6	kinetoplast-associated protein 3, putative	21.2876	19.3513	21.1178	20.7675	20.9407	21.3505	0.270376	0.433983	7	7	7	22.2	22.2	22.2	36.609	0	5.4664	82061000	11	0.686157	0.675201	Tb927.11.16400:mRNA-p1		797	Q381E6
Tb927.11.16660:mRNA-p1	Q381C0	Dopey, N-terminal, putative	19.258	19.761	19.434	21.3041	21.3882	22.382	2.37517	2.20706	10	10	10	6	6	6	234.41	0	29.646	102750000	10	0.0401	5.86664	Tb927.11.16660:mRNA-p1		800	Q381C0
Tb927.11.16730:mRNA-p1	Q381B3	dihydrolipoyl dehydrogenase	24.4473	24.5781	22.277	23.7127	23.471	20.7278	0.393152	-1.13028	9	9	9	30.2	30.2	30.2	50.433	0	27.725	172940000	19	0.579146	-0.931262	Tb927.11.16730:mRNA-p1		803	Q381B3
Tb927.11.16760:mRNA-p1	Q381B0	T-complex protein 1, alpha subunit, putative	26.3039	24.5606	25.3539	24.9374	24.2363	24.1874	0.785993	-0.952474	27	27	27	53.8	53.8	53.8	59.432	0	151.2	944090000	79	0.354035	-1.70349	Tb927.11.16760:mRNA-p1		805	Q381B0
Tb927.11.1680:mRNA-p1	Q386Y6	vesicular-fusion protein SEC18, putative	22.033	19.4019	22.0083	22.5058	22.351	21.9524	0.560351	1.122	10	10	10	14.1	14.1	14.1	97.907	0	12.393	167450000	14	0.444621	1.26299	Tb927.11.1680:mRNA-p1		807	Q386Y6
Tb927.11.16810:mRNA-p1	Q381A5	dynein light intermediate chain D1bLIC, putative	22.9999	18.4616	22.7109	22.5068	22.5533	22.2154	0.283454	1.03438	7	7	7	17.2	17.2	17.2	45.168	0	47.634	240130000	18	0.678448	0.703297	Tb927.11.16810:mRNA-p1		808	Q381A5
Tb927.11.16890:mRNA-p1	Q380Z7	Tetratricopeptide-like helical domain containing protein	19.2501	18.311	24.8365	23.2385	23.2799	24.7666	0.636833	2.9625	20	20	18	13.4	13.4	11.6	228.84	0	53.701	619260000	22	0.406361	1.41214	Tb927.11.16890:mRNA-p1		810	Q380Z7
Tb927.11.16900.1-p1	NA	hypothetical protein	20.1826	19.1513	21.7814	20.6284	20.8737	21.3992	0.303459	0.595312	4	2	2	14.1	3.7	3.7	38.911	0	5.6324	71947000	6	0.661049	0.745835	Tb927.11.16900.1-p1		811	NA
Tb927.11.16970:mRNA-p1	Q380Z0	protein phosphatase 4, putative	18.4655	19.8047	22.0077	21.7953	21.7383	21.2868	0.65566	1.51412	3	3	3	11.6	11.6	11.6	34.432	0	6.8886	101470000	7	0.393661	1.44881	Tb927.11.16970:mRNA-p1		812	Q380Z0
Tb927.11.17000:mRNA-p1;Tb11.v5.0404.1-p1	Q380Y7	leucine-rich repeat protein (LRRP), putative;hypothetical protein, conserved	27.6485	26.8118	28.9101	27.8028	27.7945	28.0132	0.0445094	0.0800355	52	52	52	49.4	49.4	49.4	109.72	0	323.31	9567500000	324	0.923267	0.130339	Tb927.11.17000:mRNA-p1;Tb11.v5.0404.1-p1		814	Q380Y7
Tb927.11.1710:mRNA-p1	Q386Y3	guide RNA-binding protein of 21 kDa	21.3013	21.1848	21.2119	22.2352	21.9396	20.6928	0.340153	0.389899	6	6	6	35.9	35.9	35.9	23.253	0	22.594	108740000	13	0.626892	0.822635	Tb927.11.1710:mRNA-p1		815	Q386Y3
Tb927.11.1740:mRNA-p1	Q386Y0	intraflagellar transport protein 88	25.4406	25.4571	24.7061	24.6603	24.1538	24.3656	1.31447	-0.808043	32	32	32	37.6	37.6	37.6	89.754	0	153.71	875800000	77	0.177917	-2.80676	Tb927.11.1740:mRNA-p1		816	Q386Y0
Tb927.11.1820:mRNA-p1;Tb11.1400.1-p1	Q4FKA6	translation initiation factor eIF2B delta subunit, putative;hypothetical protein, conserved (pseudogene)	19.1093	19.2564	21.9344	23.5593	23.5206	23.3632	1.6715	3.381	12	12	12	22.5	22.5	22.5	68.582	0	66.699	313660000	33	0.108776	3.67454	Tb927.11.1820:mRNA-p1;Tb11.1400.1-p1		817	Q4FKA6
Tb927.11.1900:mRNA-p1	Q386W9	T-complex protein 1, beta subunit, putative	25.4319	25.0383	24.9141	25.5467	24.8486	24.4191	0.201251	-0.189942	28	28	28	70.5	70.5	70.5	58.057	0	323.31	1089400000	84	0.754737	-0.522158	Tb927.11.1900:mRNA-p1		820	Q386W9
Tb927.11.1980:mRNA-p1	Q386W1	zinc finger protein family member, putative	24.8456	24.0328	24.3524	24.3691	23.8899	23.9618	0.530348	-0.336648	17	17	17	34.4	34.4	34.4	58.459	0	93.292	591620000	57	0.46199	-1.20423	Tb927.11.1980:mRNA-p1		823	Q386W1
Tb927.11.1990:mRNA-p1	Q386W0	arginyl-tRNA synthetase, putative	24.4524	23.765	23.6827	23.7801	23.2818	23.6749	0.604843	-0.387776	18	18	18	32.8	32.8	32.8	78.432	0	65.291	464880000	31	0.430664	-1.34982	Tb927.11.1990:mRNA-p1		824	Q386W0
Tb927.11.2060:mRNA-p1;Tb927.11.2050:mRNA-p1	NA	60S acidic ribosomal protein P0, putative;60S acidic ribosomal protein P0, putative	25.391	24.8918	24.2782	24.8949	24.8909	24.5516	0.0768337	-0.0745271	10	10	10	39.8	39.8	39.8	34.627	0	73.846	964590000	51	0.882208	-0.218342	Tb927.11.2060:mRNA-p1;Tb927.11.2050:mRNA-p1		825	NA
Tb927.11.2090:mRNA-p1	Q386V0	choline kinase	21.1469	21.2675	21.0035	20.7278	20.4679	20.5579	2.16952	-0.554747	3	3	3	7.2	7.2	7.2	49.158	0	4.0652	49234000	8	0.05825	-5.14489	Tb927.11.2090:mRNA-p1		826	Q386V0
Tb927.11.2130:mRNA-p1	Q386U6	proteasome regulatory non-ATP-ase subunit 3	22.517	21.8411	17.7251	22.1801	21.805	21.1882	0.270473	1.03004	6	6	6	23.1	23.1	23.1	38.167	0	27.224	98917000	9	0.687001	0.67541	Tb927.11.2130:mRNA-p1		827	Q386U6
Tb927.11.2140:mRNA-p1	Q386U5	cyclic nucleotide-binding domain containing protein, putative	18.9356	20.9392	22.1889	21.2349	22.2596	23.2395	0.631703	1.55675	15	15	15	18.7	18.7	18.7	122.96	0	30.339	189970000	20	0.408539	1.40215	Tb927.11.2140:mRNA-p1		828	Q386U5
Tb927.11.2250:mRNA-p1	Q386T4	conserved protein, unknown function	21.5703	18.2691	21.7745	22.8328	23.3166	23.242	1.06325	2.5925	2	2	2	11.6	11.6	11.6	26.94	0	59.728	247350000	12	0.241511	2.26245	Tb927.11.2250:mRNA-p1		831	Q386T4
Tb927.11.2270:mRNA-p1	Q386T2	inner dynein arm I1 intermediate chain, axonemal	21.202	20.6076	22.4801	21.3384	22.5544	23.0769	0.519441	0.893343	10	10	10	13.8	13.8	13.8	90.406	0	35.132	201910000	13	0.469398	1.18281	Tb927.11.2270:mRNA-p1		833	Q386T2
Tb927.11.230:mRNA-p1	Q387M8	cleavage and polyadenylation specificity factor subunit 2	19.0462	18.726	19.7982	20.9368	20.6446	19.9212	1.39449	1.3107	3	3	3	6.7	6.7	6.7	90.555	0	22.086	44951000	6	0.163145	2.99047	Tb927.11.230:mRNA-p1		835	Q387M8
Tb927.11.2300:mRNA-p1	Q386S9	eukaryotic peptide chain release factor subunit 1, putative	23.5169	22.2875	22.7054	22.6419	22.4671	22.4692	0.353253	-0.310581	13	13	13	31	31	31	50.976	0	66.816	231640000	29	0.610969	-0.849716	Tb927.11.2300:mRNA-p1		836	Q386S9
Tb927.11.2320:mRNA-p1	Q386S7	Hereditary spastic paraplegia protein strumpellin, putative	19.1601	19.0051	20.5898	20.1662	20.6012	20.4919	0.734306	0.834785	4	4	4	4	4	4	138.83	0	6.7972	51508000	7	0.360009	1.6022	Tb927.11.2320:mRNA-p1		837	Q386S7
Tb927.11.2330:mRNA-p1	Q386S6	molybdopterin synthase sulphurylase protein, putative	21.1327	18.5276	20.0625	20.4807	20.0303	20.2307	0.166935	0.339613	5	5	5	10.9	10.9	10.9	54.862	0	10.304	43681000	9	0.786858	0.442696	Tb927.11.2330:mRNA-p1		838	Q386S6
Tb927.11.2360:mRNA-p1	Q386S3	phenylalanyl-tRNA synthetase (beta subunit), putative	23.1799	22.6469	22.6948	22.3787	21.8868	20.7099	1.06104	-1.18204	7	7	7	16	16	16	70.311	0	16.777	136140000	17	0.241065	-2.25783	Tb927.11.2360:mRNA-p1		840	Q386S3
Tb927.11.2380:mRNA-p1	Q386S1	phosphoglycerate kinase, putative	22.0701	17.8558	21.5304	21.901	22.2011	21.5744	0.453611	1.40672	8	8	8	12	12	12	100.85	0	25.55	126770000	15	0.528006	1.05268	Tb927.11.2380:mRNA-p1		842	Q386S1
Tb927.11.2400:mRNA-p1	Q386R9	Flabarin-like protein	21.995	21.5684	21.9482	22.3219	21.43	21.3903	0.136611	-0.123136	6	6	6	31.2	31.2	31.2	24.436	0	54.02	121290000	14	0.819316	-0.370043	Tb927.11.2400:mRNA-p1		843	Q386R9
Tb927.11.2430:mRNA-p1	Q386R7	Cytoplasmic dynein 2 heavy chain (DYNC2H2), putative	26.0722	25.5274	25.3227	25.934	25.4353	25.6453	0.0392069	0.0307357	90	90	90	26.1	26.1	26.1	484.96	0	323.31	1761000000	193	0.92872	0.115415	Tb927.11.2430:mRNA-p1		844	Q386R7
Tb927.11.2470:mRNA-p1	Q386R3	metallo-peptidase, Clan MF, Family M17	23.2677	23.3203	22.8077	21.8264	21.8509	20.0626	1.42847	-1.88523	7	7	7	21.6	21.6	21.6	60.585	0	22.933	104590000	12	0.162163	-3.07023	Tb927.11.2470:mRNA-p1		845	Q386R3
Tb927.11.2540:mRNA-p1	Q386Q6	hypothetical protein, conserved	21.5111	21.4474	21.2695	22.4618	23.5422	22.09	1.36361	1.28865	9	9	9	43.1	43.1	43.1	33.848	0	98.158	229980000	24	0.168805	2.91892	Tb927.11.2540:mRNA-p1		849	Q386Q6
Tb927.11.2570:mRNA-p1	Q386Q3	hypothetical protein, conserved	19.3941	22.0525	24.2286	23.699	23.5978	25.272	0.698668	2.29786	22	22	22	44.9	44.9	44.9	63.115	0	74.752	702370000	50	0.374271	1.53262	Tb927.11.2570:mRNA-p1		850	Q386Q3
Tb927.11.2590:mRNA-p1	Q386Q1	Flagellum attachment zone protein 12	19.3129	19.1844	20.8346	21.0515	21.7412	21.3811	1.33388	1.61398	7	7	7	8.7	8.7	8.7	121.14	0	8.5013	78643000	9	0.170488	2.85081	Tb927.11.2590:mRNA-p1		851	Q386Q1
Tb927.11.260:mRNA-p1	Q387M5	Putative intraflagellar transport protein F6	24.2743	23.887	24.1517	24.4694	23.9239	24.1038	0.112937	0.0613619	27	27	27	23.8	23.8	23.8	149.06	0	102.92	618510000	58	0.841669	0.31145	Tb927.11.260:mRNA-p1		852	Q387M5
Tb927.11.2610:mRNA-p1	Q386P9	hypothetical protein, conserved	26.4121	26.5523	27.2981	26.4788	26.3776	26.3491	0.56313	-0.352304	24	24	24	57.5	57.5	57.5	50.887	0	323.31	2938000000	110	0.444867	-1.26842	Tb927.11.2610:mRNA-p1		854	Q386P9
Tb927.11.2650:mRNA-p1	Q386P5	heat shock protein 84, putative	27.1473	26.4803	26.0968	26.2703	25.7061	25.937	0.80207	-0.603634	39	39	39	45.6	45.6	45.6	84.2	0	292.45	2457700000	159	0.351907	-1.73512	Tb927.11.2650:mRNA-p1		855	Q386P5
Tb927.11.2670:mRNA-p1	Q386P3	Nucleoporin NUP59	22.701	19.6875	22.035	21.6679	21.0521	21.7032	4.45952e-05	-0.000128428	7	7	7	17.6	17.6	17.6	58.822	0	28.67	115390000	13	0.99978	-0.000136905	Tb927.11.2670:mRNA-p1		857	Q386P3
Tb927.11.2690:mRNA-p1	Q386P1	succinyl-coA:3-ketoacid-coenzyme A transferase, mitochondrial precursor, putative	22.1149	21.3699	22.1002	23.2514	22.2613	21.394	0.303748	0.440573	9	9	9	25.2	25.2	25.2	53.096	0	44.149	186350000	13	0.66164	0.746446	Tb927.11.2690:mRNA-p1		858	Q386P1
Tb927.11.2790:mRNA-p1	Q386N1	Solute carrier (proton/amino acid symporter), TRAMD3 or PAT1, putative	20.6762	21.5247	22.7351	20.8543	21.7831	23.2016	0.121089	0.300973	14	14	14	20.6	20.6	20.6	80.033	0	26.855	204790000	21	0.835071	0.331827	Tb927.11.2790:mRNA-p1		861	Q386N1
Tb927.11.2860:mRNA-p1	Q386M5	hypothetical protein, conserved	19.9226	18.8293	21.9495	22.2068	21.882	21.7391	0.859364	1.70882	6	6	6	10.3	10.3	10.3	83.077	0	9.0846	127460000	6	0.326749	1.84843	Tb927.11.2860:mRNA-p1		862	Q386M5
Tb927.11.290:mRNA-p1	Q387M2	phosphatase and tensin homologue, putative	19.7244	20.9107	21.9738	21.6115	21.4087	21.3208	0.368474	0.577345	3	3	3	14.6	14.6	14.6	28.978	0	11.782	101780000	10	0.595696	0.880983	Tb927.11.290:mRNA-p1		863	Q387M2
Tb927.11.2950:mRNA-p1	Q386L6	Nucleoporin NUP89	23.4846	23.3597	24.021	25.3637	25.5828	24.707	2.06432	1.59608	30	30	30	40.6	40.6	40.6	89.154	0	293.7	1168300000	66	0.0693103	4.80391	Tb927.11.2950:mRNA-p1		864	Q386L6
Tb927.11.3030:mRNA-p1	Q386K8	phosphoribosylpyrophosphate synthetase, putative	19.1963	23.7383	22.3026	21.937	22.0919	21.4247	0.0176828	0.0721518	5	5	5	14.9	14.9	14.9	39.402	0	10.991	113210000	14	0.964314	0.0532294	Tb927.11.3030:mRNA-p1		865	Q386K8
Tb927.11.3190.1:mRNA-p1;Tb927.11.3190.2:mRNA-p1	NA	hypothetical protein, conserved;hypothetical protein, conserved	20.2574	20.9243	22.1268	21.6887	22.7689	21.5357	0.596908	0.894914	11	11	11	8.6	8.6	8.6	181.84	0	36.705	136730000	19	0.4342	1.33435	Tb927.11.3190.1:mRNA-p1;Tb927.11.3190.2:mRNA-p1		867	NA
Tb927.11.3220:mRNA-p1	Q386I9	metacaspase	22.5031	21.8544	22.0402	22.9718	22.6047	21.9474	0.45398	0.375388	7	7	7	22.3	22.3	22.3	40.18	0	66.644	198780000	17	0.529832	1.05341	Tb927.11.3220:mRNA-p1		868	Q386I9
Tb927.11.3240:mRNA-p1	Q386I7	T-complex protein 1, zeta subunit, putative	26.2867	26.0749	24.966	25.2627	24.2665	24.2327	1.05192	-1.18855	25	25	25	48.3	48.3	48.3	59.579	0	277.76	1071200000	73	0.24367	-2.23887	Tb927.11.3240:mRNA-p1		869	Q386I7
Tb927.11.3250:mRNA-p1	Q386I6	dynein heavy chain, putative	26.4346	26.0563	28.0837	26.6678	27.1495	28.123	0.237143	0.455212	174	174	173	39.6	39.6	39.3	531.18	0	323.31	7123000000	512	0.713887	0.602655	Tb927.11.3250:mRNA-p1		870	Q386I6
Tb927.11.3290:mRNA-p1	Q386I2	hypothetical protein, conserved	19.967	20.3788	22.4807	22.0612	22.2416	23.0769	0.839589	1.51774	10	10	10	7.5	7.5	7.5	166.26	0	13.785	193770000	10	0.338597	1.80921	Tb927.11.3290:mRNA-p1		872	Q386I2
Tb927.11.330:mRNA-p1	Q387L8	Myosin-like protein 1	21.4613	18.8491	22.563	23.267	24.1319	23.1548	1.05168	2.5601	19	19	19	24.7	24.7	24.7	109.76	0	104.95	360050000	35	0.242761	2.23839	Tb927.11.330:mRNA-p1		873	Q387L8
Tb927.11.3360:mRNA-p1	Q386H5	ATPase family associated with various cellular activities (AAA), putative	20.8058	20.0146	22.5161	21.8815	22.6717	23.727	0.839015	1.64793	14	14	14	22.8	22.8	22.8	102.85	0	61.837	262980000	23	0.336752	1.80807	Tb927.11.3360:mRNA-p1		875	Q386H5
Tb927.11.3390:mRNA-p1	Q386H2	Concanavalin A-like lectin/glucanases superfamily/SPRY domain/HECT-domain (ubiquitin-transferase), putative	18.8116	20.3457	18.9595	21.8494	21.7199	21.6605	2.06984	2.37099	11	11	11	3.7	3.7	3.7	486.55	0	44.593	95911000	13	0.0698571	4.82136	Tb927.11.3390:mRNA-p1		876	Q386H2
Tb927.11.3490:mRNA-p1	Q386G2	hypothetical protein, conserved	23.9625	23.6941	22.7601	23.5696	23.178	23.1333	0.17349	-0.178593	15	15	15	25.6	25.6	25.6	87.8	0	89.256	358830000	42	0.781681	-0.458087	Tb927.11.3490:mRNA-p1		881	Q386G2
Tb927.11.3500:mRNA-p1	Q386G1	Dpy-30 motif containing protein, putative	23.5381	23.316	24.6658	22.7759	23.4499	24.9395	0.0533299	-0.118252	23	23	23	28.8	28.8	28.8	115.19	0	87.911	748880000	51	0.914222	-0.154844	Tb927.11.3500:mRNA-p1		882	Q386G1
Tb927.11.3510:mRNA-p1	Q386G0	hypothetical protein, conserved	18.4936	20.2859	18.3481	20.0955	19.7356	20.4774	0.737864	1.06026	4	4	4	7.1	7.1	7.1	91.938	0	5.4631	37653000	6	0.361153	1.60915	Tb927.11.3510:mRNA-p1		883	Q386G0
Tb927.11.3570:mRNA-p1	Q386F5	metallo-peptidase, Clan MA(E) Family M1	26.0726	24.618	25.6022	25.8666	25.0803	25.0637	0.0650127	-0.0940742	36	36	36	44	44	44	98.098	0	198.01	1427500000	123	0.901731	-0.186719	Tb927.11.3570:mRNA-p1		884	Q386F5
Tb927.11.3710:mRNA-p1	Q386E1	hypothetical protein, conserved	18.7048	20.0231	21.8671	21.7608	22.3851	22.8606	1.03385	2.13712	8	8	8	21.9	21.9	21.9	61.184	0	25.993	181630000	12	0.252779	2.20147	Tb927.11.3710:mRNA-p1		886	Q386E1
Tb927.11.3730:mRNA-p1	Q386D9	leucyl-tRNA synthetase, putative	24.8882	23.6382	24.3439	24.143	23.4722	23.1687	0.684047	-0.695463	21	21	21	25.1	25.1	25.1	121.82	0	83.24	543320000	56	0.379289	-1.50411	Tb927.11.3730:mRNA-p1		887	Q386D9
Tb927.11.3740:mRNA-p1	Q386D8	proteasome regulatory ATPase subunit 2	23.743	21.9937	22.8048	22.9851	22.3198	22.5303	0.163323	-0.235418	11	11	11	32.5	32.5	32.5	48.928	0	60.356	222300000	23	0.789892	-0.434171	Tb927.11.3740:mRNA-p1		888	Q386D8
Tb927.11.3770:mRNA-p1	Q386D5	Dpy-30 motif containing protein, putative	20.9418	19.173	19.5526	21.1995	22.0534	22.0437	1.43608	1.87636	7	7	7	27.5	27.5	27.5	28.969	0	15.734	95892000	13	0.164215	3.08824	Tb927.11.3770:mRNA-p1		889	Q386D5
Tb927.11.3880:mRNA-p1	Q386C6	actin, putative	19.4953	18.8848	20.1312	20.1304	20.817	22.2454	1.01821	1.56051	6	6	6	18.9	18.9	18.9	47.559	0	14.485	84772000	15	0.25871	2.16922	Tb927.11.3880:mRNA-p1		892	Q386C6
Tb927.11.4000:mRNA-p1	Q386B4	hypothetical protein, conserved	21.6917	20.4381	22.5953	21.3583	22.3769	23.1045	0.365976	0.704849	11	11	11	31.8	31.8	31.8	62.906	0	23.893	215760000	20	0.595248	0.875863	Tb927.11.4000:mRNA-p1		895	Q386B4
Tb927.11.4100.1-p1	NA	variant surface glycoprotein (VSG), putative	19.6668	18.7144	19.0359	21.5226	21.7908	21.3132	2.81551	2.40319	5	5	5	18.5	18.5	18.5	40.948	0	9.7911	76324000	5	0.0145714	7.70177	Tb927.11.4100.1-p1		897	NA
Tb927.11.4210:mRNA-p1	Q385Z6	U-box domain containing protein, putative	24.7513	24.3685	23.1473	23.9974	23.4793	23.8205	0.253113	-0.323341	9	9	9	20.2	20.2	20.2	69.793	0	61.348	415360000	28	0.694925	-0.637732	Tb927.11.4210:mRNA-p1		901	Q385Z6
Tb927.11.4320:mRNA-p1	Q385Y5	Uncharacterized ACR, COG1678, putative	18.3499	18.3897	21.3635	21.4998	21.2265	21.3749	0.933737	1.99937	3	3	3	8.8	8.8	8.8	51.878	0	4.6839	83822000	8	0.297643	1.99724	Tb927.11.4320:mRNA-p1		903	Q385Y5
Tb927.11.4380:mRNA-p1	Q385X9	ATP-dependent RNA helicase, putative	18.8367	18.3266	20.8297	20.3726	20.8153	20.7859	0.788255	1.32691	6	6	6	3.3	3.3	3.3	243.37	0	6.0871	50593000	8	0.35218	1.70794	Tb927.11.4380:mRNA-p1		905	Q385X9
Tb927.11.4480:mRNA-p1	Q385W9	Flagellar radial spoke protein 4/6	23.5633	23.4142	24.8182	24.0633	24.7115	25.7107	0.615619	0.896643	20	20	20	38.6	38.6	38.6	66.905	0	315.5	1065500000	59	0.422582	1.37082	Tb927.11.4480:mRNA-p1		907	Q385W9
Tb927.11.4800:mRNA-p1	Q385T8	clathrin coat assembly protein, putative	18.0272	20.0162	20.0884	21.5671	21.6991	21.2161	1.42641	2.11685	6	6	6	12.4	12.4	12.4	54.924	0	12.122	83028000	9	0.159796	3.06537	Tb927.11.4800:mRNA-p1		914	Q385T8
Tb927.11.4860:mRNA-p1	Q385T2	Ring finger domain containing protein, putative	22.2547	22.6276	19.8642	22.238	21.7761	21.6032	0.119368	0.290271	3	3	3	7.9	7.9	7.9	52.008	0	47.608	128180000	11	0.835545	0.327545	Tb927.11.4860:mRNA-p1		915	Q385T2
Tb927.11.4900:mRNA-p1	Q385S8	WD40/YVTN repeat-like-containing protein	24.4748	24.1102	23.3101	23.2337	22.7432	23.1894	1.13181	-0.909594	10	10	10	19.3	19.3	19.3	61.857	0	30.565	338110000	30	0.222459	-2.40663	Tb927.11.4900:mRNA-p1		917	Q385S8
Tb927.11.4910:mRNA-p1	Q385S7	predicted ankyrin repeat family protein	23.0423	22.7979	21.7661	21.9669	21.1604	21.0611	1.10462	-1.13927	8	8	8	24.2	24.2	24.2	43.647	0	21.79	113540000	18	0.226155	-2.3491	Tb927.11.4910:mRNA-p1		918	Q385S7
Tb927.11.4920:mRNA-p1	Q385S6	hypothetical protein, conserved	18.9548	19.4669	19.6548	21.6315	22.3033	22.2286	3.0809	2.69559	6	6	6	34.9	34.9	34.9	30.707	0	15.469	124370000	7	0.0166667	9.03868	Tb927.11.4920:mRNA-p1		919	Q385S6
Tb927.11.510:mRNA-p1;Tb927.11.500:mRNA-p1	Q387K0	RNA-binding protein, UBP2;RNA-binding protein, UBP1	20.4345	19.4186	19.0583	21.3084	21.113	20.2225	1.10273	1.24413	3	3	3	29.7	29.7	29.7	19.559	0	40.515	58822000	8	0.227008	2.34512	Tb927.11.510:mRNA-p1;Tb927.11.500:mRNA-p1		921	Q387K0
Tb927.11.5000:mRNA-p1	Q385R8	Dynein intermediate chain 1, axonemal	21.9572	21.746	25.5168	24.3643	25.1503	25.7322	0.713911	2.00895	22	22	22	38.9	38.9	38.9	73.293	0	223.31	1284000000	76	0.365138	1.56236	Tb927.11.5000:mRNA-p1		922	Q385R8
Tb927.11.5050:mRNA-p1	Q385R3	fumarate hydratase, class I	25.8731	19.2059	19.8645	26.1617	25.636	25.6447	0.91404	4.16633	4	4	4	10.3	10.3	10.3	61.344	0	11.542	2001700000	6	0.303594	1.95761	Tb927.11.5050:mRNA-p1		923	Q385R3
Tb927.11.5190:mRNA-p1	Q385P9	leucine-rich repeat protein (LRRP), putative	21.4027	20.4275	22.3908	20.9171	21.0137	22.6031	0.045291	0.104351	11	11	11	7.1	7.1	7.1	168.29	0	16.401	123790000	12	0.923043	0.132526	Tb927.11.5190:mRNA-p1		926	Q385P9
Tb927.11.5290:mRNA-p1	Q385N9	mitochondrial carrier protein	20.822	18.8072	21.7484	21.56	21.499	21.7394	0.583834	1.14027	4	4	4	15.6	15.6	15.6	29.883	0	10.064	97185000	14	0.435692	1.30885	Tb927.11.5290:mRNA-p1		928	Q385N9
Tb927.11.5370:mRNA-p1	Q385N1	hypothetical protein, conserved	20.7128	20.6052	21.5386	20.6462	20.2572	21.7354	0.0467268	-0.072588	4	4	4	9.3	9.3	9.3	76.636	0	12.372	73503000	7	0.922251	-0.136536	Tb927.11.5370:mRNA-p1		930	Q385N1
Tb927.11.540.1-p1;Tb927.11.540.2-p1	NA	ABC transporter, mitochondrial, putative;ABC transporter, mitochondrial, putative	19.3084	17.7389	19.4443	20.8325	20.8899	20.6251	1.61532	1.95198	5	5	5	13.7	13.7	13.7	72.968	0	101.8	45679000	10	0.125923	3.52919	Tb927.11.540.1-p1;Tb927.11.540.2-p1		931	NA
Tb927.11.5440:mRNA-p1	Q385M4	malic enzyme	26.214	26.0116	25.3282	24.6659	23.9631	23.9166	2.00517	-1.6694	17	17	17	35.6	35.6	35.6	61.506	0	67.566	893590000	55	0.0735484	-4.61994	Tb927.11.5440:mRNA-p1		933	Q385M4
Tb927.11.5450:mRNA-p1	Q385M3	malic enzyme	22.2764	22.9133	22.2241	22.5875	23.2072	18.9752	0.262727	-0.881311	8	8	8	17.2	17.2	17.2	63.119	0	27.841	156170000	14	0.690892	-0.658654	Tb927.11.5450:mRNA-p1		934	Q385M3
Tb927.11.5510:mRNA-p1	Q385L7	dynein light chain p28, axonemal, putative	20.4137	19.7922	20.1769	20.9512	21.3884	21.1944	2.04893	1.05037	4	4	4	18.7	18.7	18.7	27.371	0	12.08	72331000	8	0.067	4.75553	Tb927.11.5510:mRNA-p1		937	Q385L7
Tb927.11.5520:mRNA-p1	Q385L6	triosephosphate isomerase	25.5805	24.7234	24.9539	25.4615	24.9897	19.4382	0.386282	-1.78952	12	12	12	58.4	58.4	58.4	26.819	0	107.08	910270000	40	0.583796	-0.917313	Tb927.11.5520:mRNA-p1		938	Q385L6
Tb927.11.5590:mRNA-p1	Q385K9	hypothetical protein, conserved	19.9688	19.4905	21.1632	21.7397	22.0842	21.7825	1.50884	1.66129	6	6	6	9.9	9.9	9.9	82.5	0	38.771	106200000	11	0.153647	3.26325	Tb927.11.5590:mRNA-p1		939	Q385K9
Tb927.11.5700:mRNA-p1	Q385J8	hypothetical protein, conserved	20.8252	19.3344	20.48	19.6283	19.6385	19.7424	0.529436	-0.543527	3	3	3	2.6	2.6	2.6	191.27	0	10.546	24978000	4	0.462559	-1.20244	Tb927.11.5700:mRNA-p1		942	Q385J8
Tb927.11.5910:mRNA-p1	Q385H7	WASH complex subunit 7, N-terminal/WASH complex subunit 7/WASH complex subunit 7, C-terminal, putative	20.5972	18.3803	20.9402	19.7803	20.0969	20.6206	0.0814345	0.193343	6	6	6	5.1	5.1	5.1	143.97	0	12.093	50080000	12	0.878392	0.230488	Tb927.11.5910:mRNA-p1		946	Q385H7
Tb927.11.6160:mRNA-p1	Q385F3	eukaryotic release factor 3, putative	22.812	22.2498	21.8499	21.2441	20.9565	20.8763	1.88183	-1.27829	5	5	5	7.4	7.4	7.4	76.914	0	26.199	90413000	13	0.0876056	-4.25295	Tb927.11.6160:mRNA-p1		950	Q385F3
Tb927.11.6170:mRNA-p1	Q385F2	protein transport protein SEC31, putative	24.4991	22.7344	23.4918	25.9074	25.815	24.8247	1.4589	1.94062	27	27	27	30	30	30	131.1	0	323.31	1498600000	94	0.165568	3.14258	Tb927.11.6170:mRNA-p1		951	Q385F2
Tb927.11.6200:mRNA-p1;Tb927.11.6180:mRNA-p1	NA	60S ribosomal protein L28, putative;60S ribosomal protein L28, putative	23.7076	23.8644	21.8326	23.0545	23.2525	22.3102	0.135827	-0.262463	5	5	5	26.7	26.7	26.7	16.861	0	8.4727	176040000	12	0.818627	-0.36813	Tb927.11.6200:mRNA-p1;Tb927.11.6180:mRNA-p1		952	NA
Tb927.11.6230:mRNA-p1	Q385E6	protein transport protein SEC61 subunit alpha, putative	24.5409	24.0918	22.6835	23.7701	23.923	22.7775	0.159003	-0.281834	8	8	8	20.8	20.8	20.8	53.647	0	35.784	401370000	32	0.791178	-0.42393	Tb927.11.6230:mRNA-p1		954	Q385E6
Tb927.11.630:mRNA-p1	Q387I8	RNA polymerase I second largest subunit	19.2945	18.584	22.4441	21.3749	21.7356	22.1833	0.615514	1.65702	13	13	13	11.3	11.3	11.3	179.49	0	35.844	131740000	22	0.421769	1.37062	Tb927.11.630:mRNA-p1		956	Q387I8
Tb927.11.6370:mRNA-p1	Q385D2	leucine-rich repeat protein (LRRP), putative	23.3378	22.2624	24.4841	22.9924	24.284	24.593	0.299284	0.595008	21	21	21	34.4	34.4	34.4	95.767	0	160.19	679300000	50	0.666157	0.736999	Tb927.11.6370:mRNA-p1		959	Q385D2
Tb927.11.6440:mRNA-p1	Q385C5	hypothetical protein, conserved	21.9972	18.8234	21.6325	21.0917	20.9331	21.2864	0.101992	0.285971	4	4	4	6.8	6.8	6.8	48.841	0	5.9811	70546000	8	0.851901	0.283735	Tb927.11.6440:mRNA-p1		963	Q385C5
Tb927.11.6460:mRNA-p1	Q385C3	hypothetical protein, conserved	24.1327	23.5317	26.068	24.9225	25.967	26.2857	0.589907	1.14759	37	37	37	48.2	48.2	48.2	107.35	0	323.31	2025000000	153	0.435955	1.3207	Tb927.11.6460:mRNA-p1		964	Q385C3
Tb927.11.6530:mRNA-p1	Q385B6	hypothetical protein, conserved	21.2536	21.1117	21.3105	21.887	22.5321	22.6964	1.9703	1.14657	6	6	6	26	26	26	45.865	0	23.102	170950000	19	0.0816875	4.51394	Tb927.11.6530:mRNA-p1		965	Q385B6
Tb927.11.6590:mRNA-p1	Q385B0	metallo-peptidase, Clan MF, Family M17	25.043	23.8651	23.2744	24.0752	23.7267	19.9139	0.447622	-1.48889	13	13	13	31.9	31.9	31.9	55.359	0	93.753	382830000	31	0.533061	-1.04075	Tb927.11.6590:mRNA-p1;Tb11.v5.0360.1-p1		966	Q385B0
Tb927.11.6790:mRNA-p1	Q384Z1	predicted WD40 repeat protein	19.9201	19.3336	19.5272	19.8853	19.6094	19.3598	0.0361157	0.0245056	2	2	2	3.7	3.7	3.7	89.011	0	6.302	24902000	5	0.930753	0.106646	Tb927.11.6790:mRNA-p1		970	Q384Z1
Tb927.11.6870:mRNA-p1	Q384Y3	14-3-3 protein 2	26.0341	26.1046	25.3635	26.1761	25.6797	24.6392	0.262133	-0.335728	19	19	19	67.1	67.1	67.1	29.196	0	323.31	1811500000	87	0.689554	-0.657365	Tb927.11.6870:mRNA-p1		974	Q384Y3
Tb927.11.7170:mRNA-p1	Q384V4	seryl-tRNA synthetase	23.0073	22.5071	22.7927	23.0004	22.8144	19.2211	0.368218	-1.09038	11	11	11	32.2	32.2	32.2	53.857	0	82.967	173410000	20	0.594612	-0.880458	Tb927.11.7170:mRNA-p1		979	Q384V4
Tb927.11.7380:mRNA-p1	Q384S7	glycerol-3-phosphate dehydrogenase (FAD-dependent), mitochondrial	26.2862	25.7695	26.2128	26.7519	26.4118	25.8924	0.369208	0.262534	34	34	34	59.2	59.2	59.2	66.991	0	239.93	2941800000	169	0.59512	0.882483	Tb927.11.7380:mRNA-p1		982	Q384S7
Tb927.11.7510:mRNA-p1;Tb927.11.7460:mRNA-p1	NA	luminal binding protein 1 (BiP), putative;luminal binding protein 1 (BiP), putative	28.7822	28.7368	28.4443	28.9226	28.5529	28.0697	0.199727	-0.139352	56	56	56	67.4	67.4	67.4	71.434	0	323.31	12281000000	421	0.75546	-0.518685	Tb927.11.7510:mRNA-p1;Tb927.11.7460:mRNA-p1		984	NA
Tb927.11.7470:mRNA-p1	Q384Q9	hypothetical protein, conserved	19.6509	18.6297	20.2866	20.8208	21.196	20.6491	1.25997	1.36624	4	4	4	29.1	29.1	29.1	26.198	0	55.071	55187000	6	0.193239	2.68472	Tb927.11.7470:mRNA-p1		985	Q384Q9
Tb927.11.7530:mRNA-p1	Q384Q3	long-chain-fatty-acid-CoA ligase, putative	19.5424	19.8583	18.6229	19.5532	19.3709	19.6088	0.169955	0.169778	2	2	2	3	3	3	80.712	0	3.6012	22295000	3	0.784182	0.449799	Tb927.11.7530:mRNA-p1		988	Q384Q3
Tb927.11.7550:mRNA-p1	Q384Q1	hypothetical protein, conserved	18.9119	18.9884	22.001	20.2402	20.3318	20.5183	0.144145	0.396285	2	2	2	11.8	11.8	11.8	24.504	0	24.827	60442000	10	0.814602	0.388331	Tb927.11.7550:mRNA-p1		989	Q384Q1
Tb927.11.7560:mRNA-p1	Q384Q0	predicted WD40 repeat protein	25.1075	24.2535	25.7338	24.8447	25.1225	25.4791	0.0893335	0.117195	22	22	22	38.3	38.3	38.3	67.695	0	144.72	1284400000	81	0.869022	0.251141	Tb927.11.7560:mRNA-p1		990	Q384Q0
Tb927.11.760:mRNA-p1	Q387H4	protein phosphatase 2C, putative	22.9506	23.58	21.982	21.8994	21.7833	19.2956	0.888083	-1.84481	4	4	4	16.7	16.7	16.7	45.599	0	12.035	107900000	12	0.316427	-1.90564	Tb927.11.760:mRNA-p1		992	Q387H4
Tb927.11.7670.1-p1;Tb11.0330:mRNA-p1	NA	Cornifin (SPRR) family, putative;Cornifin (SPRR) family, putative	18.4863	20.0957	20.3568	20.1993	19.9259	21.4433	0.513572	0.876588	5	5	5	12.6	12.6	12.6	56.806	0	14.984	53243000	9	0.476417	1.17128	Tb927.11.7670.1-p1;Tb11.0330:mRNA-p1		993	NA
Tb927.11.7685:mRNA-p1;Tb927.11.7675:mRNA-p1	NA	ribosomal protein S10p/S20;ribosomal protein S10p/S20	22.6932	22.1531	21.453	22.6274	21.9826	19.8014	0.271945	-0.629281	4	4	4	26.5	26.5	26.5	13.354	0	17.404	136990000	18	0.686665	-0.678585	Tb927.11.7685:mRNA-p1;Tb927.11.7675:mRNA-p1		994	NA
Tb927.11.7780:mRNA-p1	Q384P0	Mitochondrial import receptor subunit ATOM46	18.6605	19.0933	22.8785	22.9243	22.8145	23.1471	0.958918	2.75119	9	9	9	31.5	31.5	31.5	46.237	0	22.328	245480000	21	0.292837	2.04815	Tb927.11.7780:mRNA-p1		996	Q384P0
Tb927.11.7840:mRNA-p1	Q384N4	ribonucleoside-diphosphate reductase large chain	22.8599	18.3827	23.5916	22.8669	21.9415	21.3592	0.0941337	0.44445	12	12	12	19.7	19.7	19.7	94.606	0	24.075	176750000	19	0.865361	0.263572	Tb927.11.7840:mRNA-p1		997	Q384N4
Tb927.11.8060:mRNA-p1	Q384L3	SNARE associated Golgi protein, putative	24.5713	24.7136	23.2608	24.2125	23.528	23.2807	0.398126	-0.508177	10	10	10	23.7	23.7	23.7	63.596	0	126.79	473430000	28	0.576899	-0.941341	Tb927.11.8060:mRNA-p1		1000	Q384L3
Tb927.11.810:mRNA-p1	Q387G9	hypothetical protein, conserved	21.5515	18.996	21.0325	21.6563	20.6761	21.0212	0.287257	0.591194	5	5	5	6.4	6.4	6.4	86.684	0	12.093	77124000	11	0.675828	0.711423	Tb927.11.810:mRNA-p1		1002	Q387G9
Tb927.11.8160:mRNA-p1	Q384K3	dynein heavy chain, putative	23.8622	21.7829	25.8561	23.8694	25.1428	25.9922	0.367696	1.16773	66	66	63	19.8	19.8	19	473.83	0	178.82	1394500000	128	0.594289	0.879389	Tb927.11.8160:mRNA-p1		1005	Q384K3
Tb927.11.880:mRNA-p1	Q387G2	cyclophilin a	24.9653	25.2128	26.6959	26.1727	25.1877	20.835	0.379364	-1.55955	12	12	12	76.3	76.3	76.3	18.717	0	110.65	1548600000	73	0.588861	-0.903229	Tb927.11.880:mRNA-p1		1017	Q387G2
Tb927.11.8860:mRNA-p1	Q384E2	CEP76 C2 domain containing protein, putative	18.982	19.5902	21.2074	20.7463	20.9804	21.8033	0.781874	1.25014	6	6	6	11.4	11.4	11.4	70.944	0	5.9174	82147000	6	0.352215	1.6954	Tb927.11.8860:mRNA-p1		1018	Q384E2
Tb927.11.8950:mRNA-p1	Q384D3	leucine rich repeat	20.9745	22.1768	25.3853	24.7748	26.0733	26.0286	0.939758	2.78003	33	33	33	49.5	49.5	49.5	78.96	0	184.89	1702900000	106	0.293016	2.00939	Tb927.11.8950:mRNA-p1		1020	Q384D3
Tb927.11.8970:mRNA-p1	Q384D1	ribose 5-phosphate isomerase, putative	23.374	22.0478	21.3649	24.2043	23.7241	19.1359	0.017877	0.0925242	9	9	9	57.4	57.4	57.4	16.957	0	77.278	265910000	23	0.964694	0.0538026	Tb927.11.8970:mRNA-p1		1021	Q384D1
Tb927.11.900:mRNA-p1	Q387G0	isocitrate dehydrogenase, putative	23.7489	23.9791	23.5135	24.3627	24.1133	22.4762	0.0548272	-0.0964489	14	14	13	37.5	37.5	35.1	46.77	0	97.161	360190000	36	0.91206	-0.158965	Tb927.11.900:mRNA-p1		1022	Q387G0
Tb927.11.9100:mRNA-p1	Q384B8	Domain of unknown function (DUF4586), putative	19.2229	18.9776	19.2606	19.9178	21.202	19.5161	0.960076	1.05828	3	3	3	14	14	14	33.383	0	7.7184	34174000	5	0.29304	2.0505	Tb927.11.9100:mRNA-p1		1024	Q384B8
Tb927.11.9130:mRNA-p1	Q384B5	Replication factor A protein 1	22.7682	22.2942	21.1042	21.897	21.32	22.4041	0.112545	-0.18184	10	10	10	21.2	21.2	21.2	52.331	0	17.339	153790000	14	0.841496	-0.310465	Tb927.11.9130:mRNA-p1		1025	Q384B5
Tb927.11.9220:mRNA-p1	Q384A6	proteasome regulatory non-ATP-ase subunit 2	23.4476	22.6779	23.9785	23.4789	22.7707	23.0686	0.240237	-0.261935	11	11	11	16.1	16.1	16.1	106.51	0	60.652	355190000	34	0.709773	-0.609483	Tb927.11.9220:mRNA-p1		1027	Q384A6
Tb927.11.9230:mRNA-p1	Q384A5	hypothetical protein, conserved	18.3479	18.7817	18.5866	22.6154	22.7524	22.2847	4.53894	3.97879	7	7	7	26.1	26.1	26.1	37.815	0	34.382	157570000	14	0	21.2656	Tb927.11.9230:mRNA-p1		1028	Q384A5
Tb927.11.9400:mRNA-p1	Q383Y9	hypothetical protein, conserved	24.0492	23.6793	25.2157	23.9707	24.2285	25.2853	0.105917	0.180131	20	20	20	31.5	31.5	31.5	95.905	0	323.31	1050700000	78	0.848124	0.293724	Tb927.11.9400:mRNA-p1		1032	Q383Y9
Tb927.11.9440:mRNA-p1	Q383Y5	hypothetical protein, conserved	20.2475	19.7805	19.033	21.6105	22.1017	22.6985	2.17875	2.44993	8	8	8	23.7	23.7	23.7	61.765	0	48.268	136930000	13	0.0607826	5.17568	Tb927.11.9440:mRNA-p1		1034	Q383Y5
Tb927.11.9530:mRNA-p1	Q383X6	14-3-3 protein 1	26.4473	26.0814	25.4081	25.7347	25.2576	24.4952	0.799101	-0.816447	19	19	19	62.6	62.6	62.6	30.31	0	306.11	1256200000	75	0.350531	-1.72927	Tb927.11.9530:mRNA-p1		1036	Q383X6
Tb927.11.9590:mRNA-p1	Q383X0	S-adenosylhomocysteine hydrolase, putative	26.919	27.0259	26.0263	25.8763	25.2508	21.4568	0.803631	-2.46242	18	18	18	38.9	38.9	38.9	48.447	0	99.702	1331600000	75	0.352468	-1.73819	Tb927.11.9590:mRNA-p1		1038	Q383X0
Tb927.11.9640:mRNA-p1	Q383W5	glycyl-tRNA synthetase, putative	23.4125	23.1131	23.9907	24.3361	24.1308	22.9671	0.242443	0.305964	15	15	15	29.3	29.3	29.3	70.175	0	57.686	527860000	44	0.708564	0.614342	Tb927.11.9640:mRNA-p1		1040	Q383W5
Tb927.11.9780:mRNA-p1	Q383V1	Nucleoporin NUP119	20.6306	20.1944	20.8034	21.7404	21.2076	21.0427	1.32684	0.787456	4	4	4	4.9	4.9	4.9	118.85	0	10.848	78337000	9	0.173205	2.83481	Tb927.11.9780:mRNA-p1		1043	Q383V1
Tb927.11.980:mRNA-p1	Q387F2	Nucleoporin NUP158	23.3596	23.9494	24.4387	25.3282	25.6967	25.3769	2.01924	1.55137	29	29	29	23.3	23.3	23.3	158.38	0	268.22	1448500000	95	0.0694426	4.66322	Tb927.11.980:mRNA-p1		1044	Q387F2
Tb927.11.9880:mRNA-p1	Q383U1	Protein of unknown function (DUF2009), putative	21.109	21.3971	20.8192	20.4136	20.4388	20.2063	1.84337	-0.755543	6	6	6	14.6	14.6	14.6	51.909	0	7.5337	55032000	13	0.0856923	-4.14289	Tb927.11.9880:mRNA-p1		1045	Q383U1
Tb927.11.9890:mRNA-p1	Q383U0	signal recognition particle receptor alpha subunit, putative	22.0986	18.979	19.2976	22.1401	21.8786	22.211	0.914701	1.95152	7	7	7	18.2	18.2	18.2	63.526	0	36.361	138580000	14	0.303481	1.95894	Tb927.11.9890:mRNA-p1		1046	Q383U0
Tb927.11.9980:mRNA-p1	Q383T1	2-oxoglutarate dehydrogenase E1 component, putative	24.09	23.2838	23.6808	23.8526	23.4271	22.6605	0.370807	-0.371412	18	18	18	22.4	22.4	22.4	112.95	0	106.15	408180000	37	0.5946	-0.885755	Tb927.11.9980:mRNA-p1		1047	Q383T1
Tb927.2.100:mRNA-p1	Q584N8	retrotransposon hot spot protein 1 (RHS1), putative	26.5972	26.3456	25.7572	26.2119	25.8267	25.9596	0.356213	-0.233919	37	37	7	52.1	52.1	15.1	94.932	0	323.31	2014800000	166	0.609823	-0.855811	Tb927.2.100:mRNA-p1;Tb927.2.1344:pseudogenic_transcript-p1		1048	Q584N8
Tb927.2.1080:mRNA-p1	Q585G9	retrotransposon hot spot protein 5 (RHS5), putative	23.5958	22.6866	25.1321	24.8715	25.1432	24.8667	0.736399	1.15564	27	15	0	29.5	18.8	0	76.643	0	183.99	1086000000	70	0.360789	1.60629	Tb927.2.1080:mRNA-p1;Tb927.11.17840:pseudogenic_transcript-p1		1049	Q585G9
Tb927.2.1120:pseudogenic_transcript-p1	NA	retrotransposon hot spot protein 4 (RHS4), point mutation	21.0827	19.3547	20.5607	20.3777	20.309	20.5927	0.062807	0.0937703	17	2	2	23.3	3.8	3.8	80.856	0	5.4909	44807000	4	0.905966	0.18075	Tb927.2.1120:pseudogenic_transcript-p1;Tb11.0820:pseudogenic_transcript-p1;Tb11.v5.0295.1-p1		1050	NA
Tb927.2.1180:mRNA-p1	D7SGB9	retrotransposon hot spot protein 3 (RHS3), putative	20.1917	20.7225	21.7638	22.8066	22.6377	21.7422	1.24303	1.50283	6	3	3	7.6	3.1	3.1	67.838	0	13.315	182080000	15	0.202362	2.64728	Tb927.2.1180:mRNA-p1		1051	D7SGB9
Tb927.2.1210:mRNA-p1	Q585H2	retrotransposon hot spot protein 4 (RHS4), putative	23.3902	21.0717	22.5216	23.8691	22.8852	23.2832	0.623723	1.018	21	10	1	26.6	13.9	1.7	99.688	0	145.65	337150000	35	0.41593	1.38661	Tb927.2.1210:mRNA-p1		1052	Q585H2
Tb927.2.1330:pseudogenic_transcript-p1	NA	retrotransposon hot spot protein 6 (RHS6), degenerate	19.7995	19.2826	21.8293	24.0536	23.7195	23.0904	1.79661	3.31738	15	4	4	25.2	7	7	65.638	0	34.91	473120000	22	0.0909268	4.01177	Tb927.2.1330:pseudogenic_transcript-p1		1053	NA
Tb927.2.2160:mRNA-p1	Q586J7	paraflagellar rod component, putative	23.0117	19.3275	24.9076	24.6986	25.1002	25.834	0.770111	2.79534	23	23	23	54.4	54.4	54.4	37.731	0	127.05	1328200000	74	0.353971	1.67231	Tb927.2.2160:mRNA-p1		1060	Q586J7
Tb927.2.2440:mRNA-p1	Q586L6	proteasome regulatory non-ATPase subunit 6	22.2882	19.6717	22.1953	23.6518	22.7033	22.4329	0.761005	1.54426	12	12	12	30.4	30.4	30.4	57.323	0	75.273	261010000	28	0.356216	1.65445	Tb927.2.2440:mRNA-p1		1063	Q586L6
Tb927.2.2520:mRNA-p1;Tb927.2.2510:mRNA-p1	NA	Mitochondrial outer membrane protein porin 2;Mitochondrial outer membrane protein porin 1	25.6716	19.3319	24.0197	24.2029	23.6086	23.2768	0.132064	0.688419	6	6	6	22.2	22.2	22.2	29.189	0	35.73	503380000	30	0.821195	0.358924	Tb927.2.2520:mRNA-p1;Tb927.2.2510:mRNA-p1		1064	NA
Tb927.2.280:mRNA-p1	Q584N3	retrotransposon hot spot protein 2 (RHS2), putative	25.1678	24.5366	24.4195	24.6246	24.3659	24.6312	0.269948	-0.167403	24	24	2	36.1	36.1	2.9	90.22	0	129.51	859060000	72	0.68614	-0.674277	Tb927.2.280:mRNA-p1;Tb927.4.210:pseudogenic_transcript-p1;Tb927.5.280:pseudogenic_transcript-p1;Tb10.v4.0220:pseudogenic_transcript-p1		1068	Q584N3
Tb927.2.2970:mRNA-p1	Q587G5	mitochondrial carrier protein	22.7973	19.8154	22.4875	22.3674	22.2767	22.3561	0.267402	0.633336	6	6	6	20.8	20.8	20.8	33.962	0	21.208	178000000	11	0.68675	0.668778	Tb927.2.2970:mRNA-p1		1070	Q587G5
Tb927.2.3030:mRNA-p1	Q587G1	ATP-dependent Clp protease subunit, heat shock protein 78 (HSP78), putative	25.7364	25.4114	25.5322	25.5757	25.3563	25.7701	0.0160217	0.0073719	34	34	34	49.5	49.5	49.5	90.664	0	204.78	1808400000	127	0.967311	0.0483156	Tb927.2.3030:mRNA-p1		1073	Q587G1
Tb927.2.340:mRNA-p1	D7SGA2	retrotransposon hot spot protein 4 (RHS4), putative	27.0924	26.5454	26.7379	26.8855	26.5708	26.7976	0.0769564	-0.0405922	41	28	10	44.9	35.9	11.3	97.84	0	266.22	4176400000	136	0.882747	-0.218667	Tb927.2.340:mRNA-p1		1076	D7SGA2
Tb927.2.3580:mRNA-p1	Q586X9	transcription elongation factor s-II, putative	19.2335	18.9428	21.3872	21.2222	21.0507	21.1805	0.773071	1.29663	5	5	5	19.1	19.1	19.1	52.172	0	7.9774	71440000	6	0.353173	1.67811	Tb927.2.3580:mRNA-p1		1077	Q586X9
Tb927.2.3800:mRNA-p1	Q586X1	guide RNA associated protein 1	22.2665	21.8344	20.8516	23.6901	23.1615	22.4234	1.21556	1.44081	11	11	11	26.6	26.6	26.6	55.46	0	33.946	237150000	24	0.203374	2.58701	Tb927.2.3800:mRNA-p1		1083	Q586X1
Tb927.2.4060:mRNA-p1	Q586W0	dynein intermediate chain IC 138, putative	21.2923	20.5515	21.3205	21.3424	21.8203	22.4129	0.942114	0.803774	7	7	7	11.2	11.2	11.2	94.636	0	66.87	128610000	12	0.294304	2.01414	Tb927.2.4060:mRNA-p1		1087	Q586W0
Tb927.2.4130:mRNA-p1	Q586V7	enoyl-CoA hydratase/Enoyl-CoA isomerase/3-hydroxyacyl-CoA dehydrogenase, putative	19.7438	18.942	22.3662	22.2568	22.0368	21.9375	0.76522	1.72639	8	8	8	14.4	14.4	14.4	88.9	0	43.613	142080000	20	0.355762	1.66271	Tb927.2.4130:mRNA-p1		1089	Q586V7
Tb927.2.4210:mRNA-p1	Q586V2	Phosphoenolpyruvate carboxykinase [ATP], glycosomal	26.4884	25.7513	25.7517	26.1513	25.7328	25.7962	0.137834	-0.103706	32	32	32	73.3	73.3	73.3	58.564	0	323.31	2056100000	131	0.818983	-0.373022	Tb927.2.4210:mRNA-p1		1090	Q586V2
Tb927.2.4230:mRNA-p1;Tb11.v5.0827.1-p1	Q586V1	NUP-1 protein, putative;NUP-1 protein, putative	26.0611	26.1561	26.0803	26.2845	26.0828	26.3563	0.751329	0.142066	33	33	33	55.7	55.7	55.7	406.9	0	323.31	3087400000	125	0.360763	1.6355	Tb927.2.4230:mRNA-p1;Tb11.v5.0827.1-p1		1091	Q586V1
Tb927.2.4330:mRNA-p1;Tb11.v5.0777.1-p1	Q586U8	paraflagellar rod protein 5, putative;paraflagellar rod protein, putative	22.2131	22.6455	24.7911	23.4941	24.0765	25.6944	0.510794	1.20514	29	29	29	45	45	45	87.142	0	91.698	943470000	62	0.47833	1.16581	Tb927.2.4330:mRNA-p1;Tb11.v5.0777.1-p1		1092	Q586U8
Tb927.2.4370:mRNA-p1;Tb11.v5.0653.1-p1	Q586P2	trypanothione synthetase;trypanothione synthetase, putative	23.4446	22.678	23.1707	23.2208	21.9988	21.0196	0.686069	-1.018	16	16	16	30.1	30.1	30.1	71.612	0	63.187	194940000	22	0.378286	-1.50805	Tb927.2.4370:mRNA-p1;Tb11.v5.0653.1-p1		1093	Q586P2
Tb927.2.450:mRNA-p1	Q584M8	retrotransposon hot spot protein 4 (RHS4), putative	22.6175	22.7625	23.199	23.2943	23.0095	23.023	0.558766	0.249285	33	11	6	39	15.6	7.7	97.997	0	63.862	313030000	28	0.446859	1.25989	Tb927.2.450:mRNA-p1		1095	Q584M8
Tb927.2.4520:mRNA-p1	Q586Q4	hypothetical protein, conserved	18.902	19.1379	22.5992	21.9855	22.7523	23.3889	0.924045	2.49588	11	11	11	12.4	12.4	12.4	143.93	0	35.868	235570000	18	0.300865	1.97772	Tb927.2.4520:mRNA-p1		1096	Q586Q4
Tb927.2.4590:mRNA-p1;Tb11.v5.0820.1-p1;Tb927.2.4610:mRNA-p1	Q586R0	branched-chain amino acid aminotransferase, putative;branched-chain amino acid aminotransferase, putative;branched-chain amino acid aminotransferase, putative	23.4201	23.7379	21.9649	23.9607	23.4959	19.4085	0.185878	-0.752607	8	8	8	28.6	28.6	28.6	40.432	0	131.52	328980000	23	0.770205	-0.486891	Tb927.2.4590:mRNA-p1;Tb11.v5.0820.1-p1;Tb927.2.4610:mRNA-p1		1098	Q586R0
Tb927.2.470:mRNA-p1	Q584M7	retrotransposon hot spot protein 4 (RHS4), putative	24.3784	23.9376	24.7748	24.5306	24.185	24.8093	0.182598	0.144646	40	11	5	39.5	11.2	7.3	98.316	0	84.367	866870000	56	0.770671	0.4793	Tb927.2.470:mRNA-p1;Tb927.4.220:pseudogenic_transcript-p1;Tb927.6.5160:pseudogenic_transcript-p1;Tb11.v5.0294.1-p1;Tb927.4.290:mRNA-p1;Tb927.4.280:mRNA-p1;Tb927.4.270:mRNA-p1;Tb927.4.260:mRNA-p1;Tb927.4.300:mRNA-p1;Tb927.7.1970:mRNA-p1;Tb927.7.1960:mRNA-p1;Tb927.7.1950:mRNA-p1;Tb927.7.2000:mRNA-p1;Tb927.7.1990:pseudogenic_transcript-p1;Tb927.7.1980:mRNA-p1		1099	Q584M7
Tb927.2.4710:mRNA-p1	Q586R7	RNA-binding protein, putative	24.1067	22.6959	21.4866	22.0297	21.5648	21.8431	0.546554	-0.950546	9	9	9	23.4	23.4	23.4	49.983	0	29.802	139950000	23	0.453869	-1.23599	Tb927.2.4710:mRNA-p1		1100	Q586R7
Tb927.2.4810:mRNA-p1	Q586S4	hypothetical protein, conserved	20.7444	21.0443	23.7267	21.6581	22.2539	24.2413	0.289346	0.879329	16	16	16	17.4	17.4	17.4	150.5	0	72.168	320930000	27	0.673184	0.71588	Tb927.2.4810:mRNA-p1		1103	Q586S4
Tb927.2.5060:mRNA-p1	Q586U4	GTP binding protein, putative	21.8624	19.464	21.9803	21.7829	21.5071	21.5241	0.240172	0.502504	4	4	4	12.4	12.4	12.4	44.349	0	5.297	96482000	8	0.709195	0.609339	Tb927.2.5060:mRNA-p1		1105	Q586U4
Tb927.2.510:mRNA-p1	Q584M6	retrotransposon hot spot protein 4 (RHS4), putative	20.274	19.4996	19.67	22.2824	20.8402	20.8468	1.32233	1.50862	11	2	2	12.3	3	3	95.163	0	8.5366	81841000	7	0.172814	2.82456	Tb927.2.510:mRNA-p1;Tb927.4.240:pseudogenic_transcript-p1;Tb927.1.70:mRNA-p1		1106	Q584M6
Tb927.2.5160:mRNA-p1	Q585V4	chaperone protein DnaJ, putative	24.5241	23.1621	23.8506	25.3726	25.7235	24.5943	1.26002	1.38451	16	16	16	45	45	45	44.327	0	228.37	1209000000	65	0.194295	2.68483	Tb927.2.5160:mRNA-p1		1107	Q585V4
Tb927.2.5270:mRNA-p1	Q585U4	dynein heavy chain, putative	23.0455	22.6474	25.0912	23.3839	24.0609	25.3638	0.285289	0.674877	58	57	57	17.3	17.1	17.1	485.74	0	135.4	850140000	90	0.678061	0.70722	Tb927.2.5270:mRNA-p1		1109	Q585U4
Tb927.2.560:mRNA-p1	Q584M5	retrotransposon hot spot protein 4 (RHS4), putative	23.8071	20.5322	22.5051	22.5614	22.0915	22.3082	0.0133731	0.0388915	19	9	5	21.5	9.6	6.2	95.911	0	22.731	215760000	22	0.969807	0.040445	Tb927.2.560:mRNA-p1;Tb927.6.5180:pseudogenic_transcript-p1		1110	Q584M5
Tb927.2.5660:mRNA-p1	Q586D5	adenylate kinase, putative	19.8026	21.4115	21.8086	22.9883	22.8547	22.8721	1.43542	1.89743	12	12	12	55.8	55.8	55.8	29.339	0	82.777	242650000	17	0.163786	3.08668	Tb927.2.5660:mRNA-p1		1111	Q586D5
Tb927.2.5800:mRNA-p1	Q586C9	sedoheptulose-1,7-bisphosphatase	19.1219	18.8632	22.1405	22.0759	22.1908	22.0847	0.920971	2.07524	7	7	7	27.1	27.1	27.1	35.502	0	16.764	139270000	12	0.301663	1.97154	Tb927.2.5800:mRNA-p1		1113	Q586C9
Tb927.2.5810:mRNA-p1	Q586C8	Holliday-junction resolvase-like of SPT6/SH2 domain containing protein, putative	18.9752	22.1179	21.8962	21.7852	21.5806	22.0786	0.32927	0.818349	10	10	10	8.2	8.2	8.2	174.02	0	18.231	131990000	20	0.639426	0.800011	Tb927.2.5810:mRNA-p1		1114	Q586C8
Tb927.2.5820:mRNA-p1	Q586C7	hypothetical protein, conserved	19.2909	18.6496	20.5178	19.87	19.6864	19.7452	0.196103	0.281089	3	3	3	4.4	4.4	4.4	117.49	0	9.8521	29689000	7	0.757554	0.510405	Tb927.2.5820:mRNA-p1		1115	Q586C7
Tb927.2.5980:mRNA-p1	Q586B8	chaperone protein ClpB1, putative	26.2328	25.9376	26.4242	26.8053	26.1068	26.3496	0.374495	0.222328	59	59	59	65.2	65.2	65.2	97.037	0	323.31	3040500000	194	0.593113	0.893294	Tb927.2.5980:mRNA-p1		1117	Q586B8
Tb927.2.6000:mRNA-p1	Q586B7	glycosylphosphatidylinositol-specific phospholipase C	23.5776	22.6247	22.9529	22.6701	21.775	21.0885	1.05746	-1.20721	8	8	8	22.6	22.6	22.6	40.662	0	22.859	165820000	18	0.243106	-2.25039	Tb927.2.6000:mRNA-p1		1118	Q586B7
Tb927.2.6050:mRNA-p1	Q586P1	beta prime COP protein	24.2176	23.7051	23.5478	23.2921	23.4371	23.2568	1.11031	-0.49485	13	13	13	18.7	18.7	18.7	94.485	0	63.072	395320000	38	0.223918	-2.3611	Tb927.2.6050:mRNA-p1		1119	Q586P1
Tb927.2.820:pseudogenic_transcript-p1	NA	retrotransposon hot spot protein 1 (RHS1), interrupted	22.4534	22.4348	22.6018	23.3977	23.0227	22.7851	1.43037	0.571836	11	9	4	26.4	23	8.9	60.527	0	63.754	271660000	22	0.162857	3.07472	Tb927.2.820:pseudogenic_transcript-p1		1122	NA
Tb927.3.1010:mRNA-p1	Q57WY4	hypothetical protein, conserved	25.5759	25.0883	26.4698	23.8574	24.5793	24.8882	1.17772	-1.26968	24	24	24	56	56	56	64.339	0	217.38	1103300000	72	0.207705	-2.50491	Tb927.3.1010:mRNA-p1		1123	Q57WY4
Tb927.3.1060:mRNA-p1	NA	cAMP response protein, putative	22.3986	21.1281	23.29	21.8466	22.9972	23.9894	0.311428	0.672156	19	19	19	25.4	25.4	25.4	90.126	0	61.023	351740000	37	0.652709	0.762643	Tb927.3.1060:mRNA-p1		1124	NA
Tb927.3.1120:mRNA-p1	Q57WZ3	GTP-binding nuclear protein rtb2, putative	25.9933	25.9764	25.3262	26.4883	26.4434	25.8924	0.808552	0.50942	17	17	17	73.3	73.3	73.3	24.406	0	292.52	2911700000	104	0.350262	1.74789	Tb927.3.1120:mRNA-p1		1125	Q57WZ3
Tb927.3.1150:mRNA-p1	Q57WZ6	Conserved hypothetical ATP binding protein, putative	19.582	19.4778	18.4909	22.0854	22.1154	21.8491	2.86165	2.83308	4	4	4	17.9	17.9	17.9	30.751	0	15.675	127780000	8	0.012	7.92047	Tb927.3.1150:mRNA-p1		1126	Q57WZ6
Tb927.3.1190:mRNA-p1	Q57XV2	hypothetical protein, conserved	20.5951	17.9051	19.4443	18.492	19.481	20.4052	0.0520578	0.144548	4	4	4	2.2	2.2	2.2	256.09	0	4.7459	27344000	8	0.914402	0.151334	Tb927.3.1190:mRNA-p1		1127	Q57XV2
Tb927.3.1200.2:mRNA-p1;Tb927.3.1200.1:mRNA-p1	NA	hypothetical protein, conserved;hypothetical protein, conserved	22.7273	22.3198	23.3785	21.6929	21.9094	23.5311	0.261362	-0.430712	10	10	10	18.1	18.1	18.1	83.763	0	21.272	257730000	19	0.6872	-0.655693	Tb927.3.1200.2:mRNA-p1;Tb927.3.1200.1:mRNA-p1		1128	NA
Tb927.3.1210:mRNA-p1	Q57XV4	protein transport protein Sec24	18.2854	20.2055	18.6221	20.6833	20.5612	20.4895	1.21711	1.54036	5	5	5	5.8	5.8	5.8	108.19	0	8.5165	42337000	11	0.204265	2.5904	Tb927.3.1210:mRNA-p1		1129	Q57XV4
Tb927.3.1240:mRNA-p1	Q57XV7	serine/threonine-protein phosphatase	19.1918	19.7587	21.2492	20.6786	20.4839	20.7361	0.385611	0.566304	1	1	1	4	4	4	36.243	0.002798	2.3453	54503000	4	0.584391	0.91595	Tb927.3.1240:mRNA-p1		1130	Q57XV7
Tb927.3.1380:mRNA-p1	Q57XX1	ATP synthase subunit beta, mitochondrial	24.7047	24.6844	23.5814	24.7694	24.5845	23.8966	0.0716272	0.09331	22	22	22	58	58	58	55.775	0	217.94	668460000	61	0.888518	0.204489	Tb927.3.1380:mRNA-p1		1133	Q57XX1
Tb927.3.1590:mRNA-p1	Q57ZF2	mitochondrial RNA binding complex 1 subunit	22.5216	19.7445	22.2295	22.1786	21.8775	21.4496	0.137234	0.336672	9	9	9	20.1	20.1	20.1	72.678	0	38.898	147430000	17	0.818898	0.371561	Tb927.3.1590:mRNA-p1		1135	Q57ZF2
Tb927.3.1620:mRNA-p1	Q57ZE9	ER-golgi trafficking TRAPP I complex 85 kDa subunit, putative	18.4932	18.9065	18.9241	20.6853	20.0605	20.3667	2.65355	1.59618	3	3	3	2.8	2.8	2.8	178.11	0	3.925	38013000	5	0.0249333	6.97602	Tb927.3.1620:mRNA-p1		1136	Q57ZE9
Tb927.3.1670:mRNA-p1	Q57ZE4	hypothetical protein, conserved	21.1223	18.3868	23.0823	21.9835	22.5981	22.9118	0.516334	1.63404	11	11	11	14.2	14.2	14.2	112.56	0	52.482	211250000	24	0.47499	1.17671	Tb927.3.1670:mRNA-p1		1138	Q57ZE4
Tb927.3.1680:mRNA-p1	Q57ZE3	Eukaryotic translation initiation factor 3 subunit F	23.4918	19.2982	22.1226	22.1812	21.5359	20.8253	0.0321258	-0.123373	5	5	5	15.7	15.7	15.7	37.252	0	6.7653	123530000	12	0.938709	-0.0952499	Tb927.3.1680:mRNA-p1		1139	Q57ZE3
Tb927.3.1740:mRNA-p1	Q57ZD7	hypothetical protein, conserved	22.0284	19.622	23.2185	22.6431	22.3679	23.3828	0.461207	1.17498	14	14	14	25.3	25.3	25.3	76.97	0	21.261	263790000	28	0.520112	1.06779	Tb927.3.1740:mRNA-p1		1140	Q57ZD7
Tb927.3.1790:mRNA-p1	Q57ZD2	pyruvate dehydrogenase E1 beta subunit, putative	23.4174	23.8339	23.004	23.6754	23.4031	21.8753	0.287545	-0.433837	7	7	7	19.5	19.5	19.5	37.566	0	31.065	237770000	27	0.676284	-0.712037	Tb927.3.1790:mRNA-p1		1142	Q57ZD2
Tb927.3.1840:mRNA-p1	Q57ZC7	3-oxo-5-alpha-steroid 4-dehydrogenase, putative	25.9274	26.0507	25.0047	24.9047	24.545	25.2508	0.915894	-0.760763	15	15	15	35.2	35.2	35.2	33.355	0	98.656	1322700000	69	0.303827	-1.96134	Tb927.3.1840:mRNA-p1		1144	Q57ZC7
Tb927.3.1900:mRNA-p1	Q57ZC1	conserved protein, unknown function	22.3296	18.6337	23.4583	21.4793	22.3158	23.4059	0.233161	0.926444	6	6	6	10.5	10.5	10.5	95.755	0	42.878	253080000	20	0.718998	0.59384	Tb927.3.1900:mRNA-p1;Tb11.v5.0664.1-p1		1146	Q57ZC1
Tb927.3.1990:mRNA-p1	Q57ZB2	Tetratricopeptide repeat, putative	19.8475	18.8994	20.9401	20.9261	21.5091	21.9831	1.11676	1.57711	6	6	6	15.2	15.2	15.2	53.496	0	13.508	100000000	16	0.223267	2.37473	Tb927.3.1990:mRNA-p1		1147	Q57ZB2
Tb927.3.2050:mRNA-p1	Q57ZA6	hypothetical protein, conserved	18.4628	18.062	20.368	20.2532	19.9391	20.5061	0.803336	1.26851	4	4	4	3.6	3.6	3.6	172.41	0	9.359	38241000	6	0.351803	1.73761	Tb927.3.2050:mRNA-p1		1148	Q57ZA6
Tb927.3.2100:mRNA-p1	Q57ZA1	hypothetical protein, conserved	22.8379	22.9039	21.8437	21.761	21.7359	21.8069	1.03976	-0.760558	3	3	3	9.7	9.7	9.7	33.996	0	15.439	81326000	7	0.250509	-2.21369	Tb927.3.2100:mRNA-p1		1150	Q57ZA1
Tb927.3.2230:mRNA-p1	Q582T6	succinyl-CoA synthetase alpha subunit, putative	22.3496	22.3935	22.3942	22.7376	22.4862	21.2621	0.181302	-0.217182	7	7	7	33.6	33.6	33.6	31.464	0	107.41	212430000	24	0.772664	-0.476293	Tb927.3.2230:mRNA-p1		1152	Q582T6
Tb927.3.2310:mRNA-p1	Q582U4	PACRGA	21.8763	19.2751	21.2243	22.2158	23.4389	22.9126	1.1313	2.06382	12	12	12	52.3	52.3	52.3	33.785	0	30.371	251570000	26	0.220549	2.40556	Tb927.3.2310:mRNA-p1		1153	Q582U4
Tb927.3.2420:mRNA-p1	Q582V5	Microsomal signal peptidase 12 kDa subunit (SPC12), putative	19.0004	19.02	19.4868	22.6334	22.3113	22.1951	4.00447	3.21088	4	4	4	34.1	34.1	34.1	14.261	0	15.588	150960000	12	0.0192	15.5847	Tb927.3.2420:mRNA-p1		1154	Q582V5
Tb927.3.2490:mRNA-p1	Q582W2	hypothetical protein, conserved	23.1208	21.5077	22.4352	22.7516	22.07	21.8156	0.0931802	-0.142187	15	15	15	19.2	19.2	19.2	110.07	0	30.779	153910000	26	0.865058	-0.26111	Tb927.3.2490:mRNA-p1		1156	Q582W2
Tb927.3.2600:mRNA-p1	Q582X2	ATP-dependent DEAD/H RNA helicase, putative	26.6231	26.3212	25.7511	25.564	24.8228	25.7148	1.08113	-0.864592	51	51	51	26.4	26.4	26.4	244.99	0	283.06	1806200000	137	0.233606	-2.29977	Tb927.3.2600:mRNA-p1		1157	Q582X2
Tb927.3.2900:mRNA-p1	Q57ZM2	Eukaryotic translation initiation factor 2 subunit alpha	23.2551	23.1916	22.2978	22.573	22.0103	22.2088	0.864232	-0.650783	7	7	7	22.5	22.5	22.5	46.824	0	20.217	201600000	22	0.328034	-1.85811	Tb927.3.2900:mRNA-p1		1159	Q57ZM2
Tb927.3.2950:mRNA-p1	Q57ZL7	ribonuclease inhibitor- like protein	20.3147	19.0456	22.0492	21.2434	21.5874	22.3546	0.606347	1.25863	8	8	8	18.3	18.3	18.3	83.837	0	34.068	127500000	13	0.429652	1.35275	Tb927.3.2950:mRNA-p1		1160	Q57ZL7
Tb927.3.2960:mRNA-p1	Q57ZL6	inosine-adenosine-guanosine-nucleosidehydrolase	25.0069	22.6995	24.3932	24.402	24.0451	20.6551	0.293417	-0.99913	9	9	9	43.1	43.1	43.1	35.848	0	50.39	423370000	27	0.669806	-0.724546	Tb927.3.2960:mRNA-p1		1161	Q57ZL6
Tb927.3.3000:mRNA-p1	Q57ZL2	Putative intraflagellar transport protein C3	23.7971	23.5993	23.565	23.7824	23.3961	23.0013	0.477625	-0.260571	19	19	19	41	41	41	64.892	0	103.49	405430000	38	0.505615	-1.10035	Tb927.3.3000:mRNA-p1		1162	Q57ZL2
Tb927.3.3040:mRNA-p1	Q57ZK8	Right handed beta helix region, putative	18.4798	20.0235	19.7484	20.1642	20.3318	20.2622	0.808805	0.835531	2	2	2	10.1	10.1	10.1	28.762	0	5.7667	33283000	6	0.351181	1.74839	Tb927.3.3040:mRNA-p1		1163	Q57ZK8
Tb927.3.3130:mRNA-p1	Q57ZJ9	Present in the outer mitochondrial membrane proteome 24	21.5827	18.9805	21.7111	21.063	20.874	21.3864	0.143874	0.349705	8	8	8	7.5	7.5	7.5	178.08	0	20.685	91220000	12	0.813987	0.387676	Tb927.3.3130:mRNA-p1		1165	Q57ZJ9
Tb927.3.3180:mRNA-p1;Tb11.v5.0584.1-p1	Q57V68	Nucleoporin NUP98;hypothetical protein, conserved	21.1807	20.8191	21.0873	20.8962	20.9774	21.9131	0.2718	0.233189	6	6	6	14.2	14.2	14.2	98.143	0	39.661	92947000	9	0.685817	0.678271	Tb927.3.3180:mRNA-p1;Tb11.v5.0584.1-p1		1166	Q57V68
Tb927.3.3190:mRNA-p1	Q57V67	Serine/threonine-protein kinase NEK7, putative	21.9374	21.2285	22.5388	22.379	22.1875	22.0724	0.32945	0.311412	8	8	8	18.7	18.7	18.7	56.152	0	26.136	165130000	17	0.639947	0.800384	Tb927.3.3190:mRNA-p1		1167	Q57V67
Tb927.3.3200:mRNA-p1	Q57V66	Domain of unknown function (DUF4586), putative	19.9111	20.3957	19.9312	20.3923	21.3658	21.3184	1.25376	0.946147	4	4	4	18.9	18.9	18.9	39.357	0	15.573	63775000	7	0.198559	2.67097	Tb927.3.3200:mRNA-p1		1168	Q57V66
Tb927.3.3220:mRNA-p1	Q57V64	RNA polymerase-associated protein CTR9, putative	20.5254	21.2711	20.0228	20.5443	19.9411	19.9406	0.487631	-0.464493	3	3	3	5.1	5.1	5.1	101.23	0	12.298	37761000	6	0.499298	-1.12014	Tb927.3.3220:mRNA-p1		1169	Q57V64
Tb927.3.3270:mRNA-p1	D6XDN4	ATP-dependent 6-phosphofructokinase, glycosomal	29.9258	30.2194	31.1609	31.1734	31.9795	31.5201	1.19988	1.12233	74	74	74	84.8	84.8	84.8	53.517	0	323.31	99629000000	1084	0.203596	2.55287	Tb927.3.3270:mRNA-p1		1170	D6XDN4
Tb927.3.3280:mRNA-p1	Q57V58	vacuolar protein sorting-associated protein 4, putative	19.7209	18.0699	19.6477	21.5909	21.1006	21.0305	1.67968	2.09448	4	4	3	11.3	11.3	8.6	49.692	0	13.355	73179000	5	0.111042	3.69602	Tb927.3.3280:mRNA-p1		1171	Q57V58
Tb927.3.3300:mRNA-p1	Q57V56	Flagellum attachment zone protein 19	24.783	25.1229	25.6079	23.7956	24.9216	25.0575	0.550527	-0.579684	15	15	15	22.6	22.6	22.6	89.197	0	90.81	1160900000	57	0.450163	-1.24377	Tb927.3.3300:mRNA-p1		1172	Q57V56
Tb927.3.3320:mRNA-p1;Tb927.3.3310:mRNA-p1	Q57V54	60S ribosomal protein L13, putative;60S ribosomal protein L13, putative	25.379	25.1991	23.6093	24.4252	24.218	23.2718	0.497218	-0.757474	9	9	9	34.4	34.4	34.4	25.427	0	53.521	552550000	45	0.497609	-1.13907	Tb927.3.3320:mRNA-p1;Tb927.3.3310:mRNA-p1		1173	Q57V54
Tb927.3.3450:mRNA-p1	Q57XJ5	ADP-ribosylation factor-like protein 3, putative	23.0474	22.6671	24.3716	25.499	25.0532	24.3483	1.22451	1.60483	12	12	12	83.1	83.1	83.1	19.881	0	321.12	984610000	58	0.206321	2.60659	Tb927.3.3450:mRNA-p1		1176	Q57XJ5
Tb927.3.3540:mRNA-p1	Q57XK4	Nucleoporin NUP53b	20.11	18.9016	20.979	22.1007	21.4965	22.251	1.41026	1.95256	5	5	5	19	19	19	52.878	0	54.705	125850000	8	0.163543	3.02735	Tb927.3.3540:mRNA-p1		1179	Q57XK4
Tb927.3.3560:mRNA-p1	Q57XK6	U-box domain containing protein, putative	26.6826	26.7735	25.8045	25.9075	25.5289	26.1066	0.745873	-0.572547	31	31	31	58	58	58	69.087	0	323.31	2446900000	116	0.363235	-1.62482	Tb927.3.3560:mRNA-p1		1180	Q57XK6
Tb927.3.3580:mRNA-p1	Q57W94	heat shock protein 90, putative	26.8527	26.7087	26.452	26.3022	25.7662	26.0168	1.52783	-0.642751	35	35	35	42.4	42.4	42.4	87.766	0	323.31	2772300000	170	0.15127	-3.3098	Tb927.3.3580:mRNA-p1		1181	Q57W94
Tb927.3.3690:mRNA-p1	Q57WA5	flagellar radial spoke protein-like, putative	21.6043	19.2951	23.8921	23.1347	24.0113	25.1988	0.799327	2.51778	11	11	11	21.9	21.9	21.9	60.992	0	173.48	750750000	47	0.351151	1.72972	Tb927.3.3690:mRNA-p1		1184	Q57WA5
Tb927.3.3780:mRNA-p1;Tb927.3.3760:mRNA-p1	Q57WB4	tryparedoxin 1a, putative;tryparedoxin 1b, putative	19.3033	23.13	19.7866	23.6369	23.2282	22.4843	0.886234	2.37655	6	6	6	52.8	52.8	52.8	15.891	0	44.72	220780000	15	0.315459	1.90195	Tb927.3.3780:mRNA-p1;Tb927.3.3760:mRNA-p1		1186	Q57WB4
Tb927.3.3850:mRNA-p1	Q57WC1	COPII coat assembly protein sec16	21.5332	21.0141	20.8844	21.3375	21.007	21.2905	0.109621	0.0677401	7	7	7	6.3	6.3	6.3	146.55	0	26.034	95192000	11	0.843567	0.303098	Tb927.3.3850:mRNA-p1		1188	Q57WC1
Tb927.3.4040:mRNA-p1	Q57WE0	Ankyrin repeats (3 copies), putative	21.9214	21.6236	21.644	21.6228	21.1786	21.8207	0.371993	-0.188969	5	5	5	11.1	11.1	11.1	67.631	0	11.333	93204000	11	0.594946	-0.888182	Tb927.3.4040:mRNA-p1		1192	Q57WE0
Tb927.3.4070:mRNA-p1;Tb927.3.4100:mRNA-p1;Tb927.3.4080:mRNA-p1;Tb927.3.4090:mRNA-p1	Q580N5	Nodulin-like, putative;Nodulin-like, putative;Nodulin-like, putative;Nodulin-like, putative	27.9155	28.137	27.1359	27.6943	27.2667	27.2062	0.427566	-0.34045	19	19	19	22.5	22.5	22.5	65.502	0	323.31	4877900000	150	0.55122	-1.00065	Tb927.3.4070:mRNA-p1;Tb927.3.4100:mRNA-p1;Tb927.3.4080:mRNA-p1;Tb927.3.4090:mRNA-p1;Tb927.3.4110:mRNA-p1		1193	Q580N5
Tb927.3.4190:mRNA-p1	Q580M3	endosomal integral membrane protein, putative	20.9528	18.3181	20.1065	22.424	22.1956	21.4367	1.25603	2.22633	5	5	5	9	9	9	72.048	0	42.272	105870000	8	0.198011	2.676	Tb927.3.4190:mRNA-p1		1195	Q580M3
Tb927.3.4630:mRNA-p1	Q582S2	UDP-glucose:glycoprotein glucosyltransferase, putative	22.4208	22.2192	21.9834	22.6588	22.189	22.3298	0.418477	0.184737	13	13	13	10.9	10.9	10.9	186.84	0	46.755	187780000	27	0.555799	0.982397	Tb927.3.4630:mRNA-p1		1200	Q582S2
Tb927.3.4680:mRNA-p1	Q582R7	RAB GDP dissociation inhibitor alpha, putative	22.6974	18.6928	22.9165	22.9105	22.2394	22.6388	0.347114	1.16065	9	9	9	18	18	18	49.396	0	30.152	194520000	22	0.618922	0.837047	Tb927.3.4680:mRNA-p1		1201	Q582R7
Tb927.3.4710:mRNA-p1	Q582R4	hypothetical protein, conserved	19.5939	18.3634	18.31	21.1115	22.1845	22.0015	2.31058	3.01007	7	7	7	16.8	16.8	16.8	59.745	0	19.551	96364000	9	0.0448372	5.63163	Tb927.3.4710:mRNA-p1		1202	Q582R4
Tb927.3.4720:mRNA-p1	Q582R3	dynamin-1-like protein	26.3608	25.7755	25.6933	26.1603	25.9295	25.5136	0.0953259	-0.0753981	31	31	7	59.5	59.5	13.9	73.321	0	323.31	2369200000	149	0.864572	-0.266646	Tb927.3.4720:mRNA-p1		1203	Q582R3
Tb927.3.4790:mRNA-p1;Tb927.3.4750:mRNA-p1	NA	Aminopeptidase M1, putative;Aminopeptidase M1, putative	25.2228	25.1416	24.3741	24.8142	24.5339	24.5904	0.397635	-0.266694	21	21	21	23.9	23.9	23.9	97.251	0	131.89	996640000	77	0.577106	-0.940348	Tb927.3.4790:mRNA-p1;Tb927.3.4750:mRNA-p1		1204	NA
Tb927.3.4760:mRNA-p1	Q582Q9	dynamin-1-like protein	21.3352	20.5317	20.5455	22.093	21.3635	21.2898	0.988261	0.777987	29	5	5	55.9	8.6	8.6	73.148	0	17.893	88965000	11	0.274962	2.10785	Tb927.3.4760:mRNA-p1		1205	Q582Q9
Tb927.3.4820:mRNA-p1	Q582Q3	acyltransferase, putative	20.5969	21.0753	21.1628	21.8082	21.6251	20.9786	0.790409	0.525628	4	4	4	19.3	19.3	19.3	34.629	0	9.4847	97938000	9	0.353123	1.71217	Tb927.3.4820:mRNA-p1		1206	Q582Q3
Tb927.3.4970:mRNA-p1	Q582N9	hypothetical protein, conserved	19.0218	18.9939	22.0299	21.1785	21.6049	22.0253	0.69817	1.58773	11	11	11	14.6	14.6	14.6	115.81	0	29.02	100720000	15	0.37348	1.53165	Tb927.3.4970:mRNA-p1		1210	Q582N9
Tb927.3.4980:pseudogenic_transcript-p1	NA	hypothetical protein, conserved, frameshift	19.6166	19.1544	22.1703	20.2233	20.9246	22.1516	0.290558	0.78606	7	7	7	11.4	11.4	11.4	61.742	0	21.442	92349000	15	0.671746	0.718461	Tb927.3.4980:pseudogenic_transcript-p1		1211	NA
Tb927.3.5020:mRNA-p1	Q582N5	Flagellar Member 6	23.1821	22.9847	25.4884	24.3764	24.8752	26.173	0.579843	1.25648	40	40	40	38.6	38.6	38.6	155.86	0	323.31	1491200000	92	0.434858	1.30106	Tb927.3.5020:mRNA-p1		1212	Q582N5
Tb927.3.5050:mRNA-p1	Q582N2	60S ribosomal protein L4	25.1404	25.147	25.0299	26.0194	26.0881	25.3562	1.4098	0.715471	17	17	17	49.5	49.5	49.5	41.856	0	218.8	1691800000	84	0.163149	3.02628	Tb927.3.5050:mRNA-p1		1213	Q582N2
Tb927.3.5060:mRNA-p1	Q582N1	Ankyrin repeats (many copies)/Ankyrin repeats (3 copies), putative	22.7164	19.8222	22.3324	22.2684	22.7175	22.6508	0.429223	0.92189	5	5	5	22.8	22.8	22.8	39.126	0	23.941	244590000	18	0.549874	1.00397	Tb927.3.5060:mRNA-p1		1214	Q582N1
Tb927.3.5310:mRNA-p1	Q580U4	paraflagellar rod protein	21.9527	20.4377	23.1806	21.9271	21.862	23.9785	0.279256	0.732206	21	21	21	10.6	10.6	10.6	242.78	0	40.014	323750000	26	0.681405	0.694304	Tb927.3.5310:mRNA-p1		1220	Q580U4
Tb927.3.5420:mRNA-p1	Q580T3	protein transport protein Sec24	22.085	21.6838	22.4337	22.4265	22.9091	22.3072	0.778558	0.480089	13	13	13	20.7	20.7	20.7	100.87	0	27.416	171810000	23	0.35301	1.68888	Tb927.3.5420:mRNA-p1		1223	Q580T3
Tb927.3.5490:mRNA-p1	Q580S6	Putative intraflagellar transport protein B2	24.0307	22.6861	23.902	24.9034	24.2582	24.0446	0.796715	0.862505	17	17	17	33.1	33.1	33.1	79.115	0	56.695	612100000	29	0.350248	1.72458	Tb927.3.5490:mRNA-p1		1224	Q580S6
Tb927.3.5520:mRNA-p1	Q580S3	26S proteasome regulatory non-ATPase subunit	23.6214	23.014	24.6121	24.403	23.726	23.9336	0.207318	0.2717	22	22	22	34.2	34.2	34.2	99.897	0	194.55	616780000	48	0.751138	0.53594	Tb927.3.5520:mRNA-p1		1226	Q580S3
Tb927.3.5530:mRNA-p1	Q580S2	Tb-292 membrane associated protein	24.4294	23.2805	23.6349	23.5666	23.2523	22.7946	0.63987	-0.577098	20	20	20	10.5	10.5	10.5	279.19	0	41.468	341340000	36	0.403033	-1.41806	Tb927.3.5530:mRNA-p1		1227	Q580S2
Tb927.3.5540:mRNA-p1	Q580S1	dynein intermediate chain WDRD34, putative	20.9993	20.7089	21.2093	21.904	20.763	18.2661	0.240588	-0.661498	6	6	6	17.4	17.4	17.4	58.074	0	12.271	72952000	11	0.710116	-0.610256	Tb927.3.5540:mRNA-p1		1228	Q580S1
Tb927.3.5620:mRNA-p1	Q580R3	Metallopeptidase family M24/FACT complex subunit (SPT16/CDC68)/Histone chaperone Rttp106-like, putative	24.0947	23.7125	23.7529	23.7263	23.5641	23.8302	0.436504	-0.146505	22	22	22	26.8	26.8	26.8	113.69	0	107.08	391050000	37	0.543624	-1.01854	Tb927.3.5620:mRNA-p1		1230	Q580R3
Tb927.3.690:mRNA-p1	Q57WV2	CMGC/RCK protein kinase, putative	19.9222	18.2828	19.5871	20.0051	19.8344	19.9151	0.580268	0.654163	3	3	3	10.1	10.1	10.1	63.827	0	7.7047	28832000	6	0.436051	1.30189	Tb927.3.690:mRNA-p1		1232	Q57WV2
Tb927.3.910:mRNA-p1	D6XD01	tubulin gamma chain	21.3612	21.7999	21.9518	22.518	22.7927	23.1024	1.96456	1.10007	10	10	10	30.2	30.2	30.2	50.119	0	35.253	210170000	29	0.0804308	4.49666	Tb927.3.910:mRNA-p1		1234	D6XD01
Tb927.3.930:mRNA-p1	Q57WX6	dynein heavy chain, putative	26.4344	25.5208	28.1248	26.9406	27.2829	28.2937	0.397505	0.812405	171	171	170	37.2	37.2	37	531.41	0	323.31	7708300000	505	0.576428	0.940085	Tb927.3.930:mRNA-p1		1235	Q57WX6
Tb927.3.980:mRNA-p1	Q57WY1	hypothetical protein, conserved	22.2949	22.1995	22.1901	21.788	21.4332	22.3457	0.626334	-0.372531	7	7	7	14.6	14.6	14.6	78.463	0	27.701	143050000	16	0.413953	-1.3917	Tb927.3.980:mRNA-p1		1237	Q57WY1
Tb927.4.100:pseudogenic_transcript-p1	NA	retrotransposon hot spot protein 1 (RHS1), interrupted	19.6969	21.2491	21.2862	21.719	21.112	21.5538	0.576663	0.717555	15	2	1	33.3	4.3	2.1	55.106	0	4.7486	89457000	7	0.435971	1.29485	Tb927.4.100:pseudogenic_transcript-p1		1238	NA
Tb927.4.1080:mRNA-p1	Q580D6	V-type ATPase, A subunit, putative	25.0669	25.8642	24.9753	25.2559	25.0581	24.4587	0.43748	-0.377893	22	22	22	43.1	43.1	43.1	67.749	0	193.32	1222000000	101	0.543035	-1.0205	Tb927.4.1080:mRNA-p1		1240	Q580D6
Tb927.4.110:pseudogenic_transcript-p1	NA	retrotransposon hot spot protein 1 (RHS1), interrupted	20.1021	18.7211	19.6846	21.8275	20.9789	20.472	1.30949	1.5902	18	5	3	50.7	12	5.3	40.669	0	31.316	65575000	10	0.179018	2.79552	Tb927.4.110:pseudogenic_transcript-p1		1242	NA
Tb927.4.1270:mRNA-p1	Q581V4	ruvB-like DNA helicase, putative	23.5805	23.759	23.1784	23.7299	23.4322	23.072	0.136162	-0.0945403	17	17	17	49.2	49.2	49.2	49.905	0	97.025	401960000	35	0.819136	-0.368948	Tb927.4.1270:mRNA-p1		1244	Q581V4
Tb927.4.1300:mRNA-p1	Q581V1	amidinotransferase, putative	26.482	26.4095	26.6655	26.5786	26.1929	25.7588	0.618141	-0.342226	27	27	27	70.1	70.1	70.1	42.015	0	323.31	3228300000	160	0.421014	-1.37574	Tb927.4.1300:mRNA-p1		1245	Q581V1
Tb927.4.1330:mRNA-p1	Q581U8	DNA topoisomerase IB, large subunit	21.4859	22.5537	22.4377	22.2101	22.5977	22.4418	0.292282	0.257442	8	8	8	17.8	17.8	17.8	79.257	0	28.501	157580000	23	0.670512	0.722133	Tb927.4.1330:mRNA-p1		1246	Q581U8
Tb927.4.1510:mRNA-p1	Q581T0	phospholipid-translocating ATPase, putative	20.5873	20.1603	19.52	20.6154	20.9693	21.4734	1.09978	0.930173	7	7	7	8.2	8.2	8.2	121.53	0	9.0344	64704000	8	0.226506	2.33891	Tb927.4.1510:mRNA-p1		1250	Q581T0
Tb927.4.1540:mRNA-p1	Q581S7	NAD dependent epimerase/dehydratase family, putative	23.9381	21.9865	23.4635	23.6261	23.3611	23.5152	0.248075	0.371425	13	13	13	36	36	36	55.24	0	44.099	411030000	37	0.702243	0.626712	Tb927.4.1540:mRNA-p1		1251	Q581S7
Tb927.4.1610:mRNA-p1	Q581S0	Tripartite attachment complex 40	19.2467	19.1127	21.0247	21.4845	22.0159	20.5798	0.9846	1.56538	7	7	7	25.9	25.9	25.9	39.631	0	13.446	88390000	11	0.275753	2.10037	Tb927.4.1610:mRNA-p1		1253	Q581S0
Tb927.4.1680:mRNA-p1	Q581R3	ZFP family member, putative	19.9577	21.2605	22.411	22.0972	22.3744	22.8415	0.762154	1.22795	7	7	7	22.8	22.8	22.8	51.675	0	41.586	208800000	25	0.355991	1.6567	Tb927.4.1680:mRNA-p1		1256	Q581R3
Tb927.4.1740:mRNA-p1	Q581Q7	hypothetical protein, conserved	21.2844	19.595	21.0597	21.2479	22.0126	21.8681	0.852816	1.06318	5	5	5	11.4	11.4	11.4	47.677	0	9.9051	120990000	10	0.328443	1.83543	Tb927.4.1740:mRNA-p1		1258	Q581Q7
Tb927.4.1800:mRNA-p1;Tb927.4.1790:mRNA-p1	Q581Q1	ribosomal protein L3, mitochondrial, putative;ribosomal protein L3, putative	25.9544	25.4713	24.2575	24.8338	24.5984	24.7722	0.410906	-0.492902	19	19	19	44.5	44.5	44.5	48.691	0	246.02	1321600000	76	0.562805	-0.967155	Tb927.4.1800:mRNA-p1;Tb927.4.1790:mRNA-p1		1259	Q581Q1
Tb927.4.1850:mRNA-p1	D6XFC1	hypothetical protein, conserved	22.972	22.6927	22.6019	23.206	22.4514	22.7285	0.0556215	0.0397898	12	12	12	33.4	33.4	33.4	64.384	0	62.617	243990000	29	0.911913	0.161147	Tb927.4.1850:mRNA-p1		1260	D6XFC1
Tb927.4.1860:mRNA-p1	Q583K7	ribosomal protein S19, putative	23.1317	23.2103	22.8957	23.4685	23.2831	22.5624	0.0292452	0.0254008	4	4	4	22.8	22.8	22.8	18.846	0	11.873	264380000	12	0.943795	0.0869666	Tb927.4.1860:mRNA-p1		1261	Q583K7
Tb927.4.1920:mRNA-p1	Q583K1	GPI transamidase subunit 16, putative	18.3456	17.9556	23.8215	23.1377	22.7603	23.0655	0.709267	2.94687	6	6	6	13.7	13.7	13.7	75.806	0	45.249	299230000	20	0.367888	1.55329	Tb927.4.1920:mRNA-p1		1262	Q583K1
Tb927.4.2000:mRNA-p1	Q583J3	ruvB-like DNA helicase, putative	24.1386	23.9463	23.3681	23.1006	22.9258	22.9684	1.58461	-0.819432	13	13	13	32.5	32.5	32.5	52.61	0	41.603	372410000	42	0.134467	-3.45125	Tb927.4.2000:mRNA-p1		1265	Q583J3
Tb927.4.2040:mRNA-p1;Tb927.4.2030:mRNA-p1	Q583I9	ALBA-Domain Protein;ALBA-Domain Protein	24.9682	24.88	23.5418	24.6941	24.5581	23.37	0.153143	-0.255961	8	8	8	44.7	44.7	44.7	20.808	0	44.785	684520000	40	0.798932	-0.40996	Tb927.4.2040:mRNA-p1;Tb927.4.2030:mRNA-p1		1267	Q583I9
Tb927.4.2060:mRNA-p1	Q583I7	Flagellum attachment zone protein 8	23.7177	24.3639	25.5186	24.4276	25.5238	25.3149	0.3723	0.555329	22	22	22	44.9	44.9	44.9	66.835	0	210.21	1400100000	77	0.594939	0.888809	Tb927.4.2060:mRNA-p1		1268	Q583I7
Tb927.4.2070:mRNA-p1	Q583I6	antigenic protein, putative	27.2941	26.3861	26.2333	26.8433	26.7042	27.2134	0.317467	0.282444	23	23	11	51.3	51.3	6.8	511.32	0	323.31	5414300000	203	0.648047	0.77533	Tb927.4.2070:mRNA-p1		1269	Q583I6
Tb927.4.2080:mRNA-p1	Q583I5	Coiled-coil and C2 domain-containing protein	26.3015	27.6601	29.4509	29.448	30.7283	30.4097	1.13605	2.39119	126	126	126	80.5	80.5	80.5	104.88	0	323.31	41136000000	948	0.220961	2.41565	Tb927.4.2080:mRNA-p1		1270	Q583I5
Tb927.4.2180:mRNA-p1	Q584G9	60S ribosomal protein L35a, putative	19.6306	16.7271	18.8812	22.24	21.6957	21.3013	1.66403	3.33268	5	5	5	26.2	26.2	26.2	17.021	0	11.559	106630000	11	0.11105	3.65502	Tb927.4.2180:mRNA-p1		1272	Q584G9
Tb927.4.2240:mRNA-p1	Q584G3	Aminotransferase class IV, putative	22.4377	22.5034	21.8727	21.7569	21.769	20.7788	1.02155	-0.836352	5	5	5	11.8	11.8	11.8	44.187	0	6.3096	80135000	12	0.258899	-2.17609	Tb927.4.2240:mRNA-p1		1274	Q584G3
Tb927.4.2300:mRNA-p1	Q584F7	hypothetical protein, conserved	18.195	19.3465	22.3952	21.4283	20.9123	22.8474	0.563079	1.75046	11	11	11	17.4	17.4	17.4	80.56	0	25.623	144470000	19	0.444078	1.26832	Tb927.4.2300:mRNA-p1		1276	Q584F7
Tb927.4.2370:mRNA-p1	Q584F0	hypothetical protein, conserved	19.4175	19.12	19.1647	19.2658	19.1981	19.4009	0.188115	0.0542037	3	3	3	6.6	6.6	6.6	64.766	0.0022459	2.3772	19766000	5	0.767833	0.492056	Tb927.4.2370:mRNA-p1		1278	Q584F0
Tb927.4.2380:mRNA-p1	Q584E9	sarcoplasmic reticulum glycoprotein, putative	18.908	18.0141	19.8044	20.3955	19.8902	20.458	1.15089	1.33913	5	5	5	10.3	10.3	10.3	70.735	0	14.74	41990000	9	0.216125	2.44731	Tb927.4.2380:mRNA-p1		1279	Q584E9
Tb927.4.2450:mRNA-p1	Q584E2	thioredoxin, putative	26.5573	26.1519	25.5137	25.9997	25.4193	25.5005	0.542411	-0.434441	16	16	16	41.9	41.9	41.9	44.722	0	220.63	1552500000	105	0.45578	-1.22788	Tb927.4.2450:mRNA-p1		1282	Q584E2
Tb927.4.2600:mRNA-p1	Q584C7	hypothetical protein, conserved	21.2069	19.2637	22.8757	21.9725	22.1997	23.4732	0.555377	1.43299	14	14	14	11.5	11.5	11.5	181.38	0	41.301	225460000	21	0.447993	1.25326	Tb927.4.2600:mRNA-p1;Tb11.v5.0630.1-p1		1285	Q584C7
Tb927.4.2880:mRNA-p1	Q583W5	Nucleoporin NUP225	22.5946	19.865	21.5135	23.3708	23.0641	22.7814	1.01045	1.74772	21	21	21	14.8	14.8	14.8	225.59	0	68.329	266400000	26	0.262113	2.15327	Tb927.4.2880:mRNA-p1		1293	Q583W5
Tb927.4.2890:mRNA-p1	Q583W6	hypothetical protein, conserved	18.3969	18.9028	22.387	22.1365	22.7197	22.5692	0.953418	2.57958	12	12	12	27.9	27.9	27.9	68.748	0	48.882	186890000	19	0.292459	2.037	Tb927.4.2890:mRNA-p1		1294	Q583W6
Tb927.4.2920:mRNA-p1	Q583W9	hypothetical protein, conserved	18.51	18.4986	22.0642	21.562	21.5956	23.1815	0.86576	2.42211	10	10	10	13.9	13.9	13.9	107.59	0	24.972	165220000	14	0.328539	1.86115	Tb927.4.2920:mRNA-p1		1295	Q583W9
Tb927.4.3160:mRNA-p1	Q583Z3	dihydroxyacetone phosphate acyltransferase, putative	19.0474	18.5879	21.5121	21.7324	21.4997	21.929	1.02714	2.00458	7	7	7	7.3	7.3	7.3	137.14	0	12.297	106050000	13	0.257445	2.18761	Tb927.4.3160:mRNA-p1		1300	Q583Z3
Tb927.4.3380:mRNA-p1	Q585L2	myosin IB heavy chain, putative	18.8034	18.9444	22.8777	22.4065	22.4534	22.7175	0.799961	2.3173	11	11	11	13.2	13.2	13.2	131.76	0	32.906	203840000	22	0.352123	1.73097	Tb927.4.3380:mRNA-p1		1305	Q585L2
Tb927.5.1610:mRNA-p1;Tb927.4.3550:mRNA-p1	NA	60S ribosomal protein L13a, putative;60S ribosomal protein L13a, putative	24.3048	23.7658	22.6905	23.7644	23.4904	22.2714	0.246647	-0.411613	6	6	6	26.6	26.6	26.6	25.711	0	15.865	325820000	21	0.704157	-0.623581	Tb927.5.1610:mRNA-p1;Tb927.4.3550:mRNA-p1		1307	NA
Tb927.4.3590:mRNA-p1;Tb927.4.3570:mRNA-p1	Q585J1	translation elongation factor 1-beta, putative;translation elongation factor 1-beta, putative	25.9155	24.4502	22.4923	25.1484	24.6562	23.0674	0.00130056	0.00467936	15	15	12	69	69	60.6	24.334	0	169.29	657300000	47	0.998344	0.00398691	Tb927.4.3590:mRNA-p1;Tb927.4.3570:mRNA-p1		1308	Q585J1
Tb927.4.360:mRNA-p1	Q57UT9	1,2-Dihydroxy-3-keto-5-methylthiopentene dioxygenase, putative	21.6329	20.5277	21.2805	22.8949	23.2467	19.5922	0.250606	0.764233	3	3	3	12.5	12.5	12.5	33.47	0	30.466	171940000	8	0.697917	0.632253	Tb927.4.360:mRNA-p1		1309	Q57UT9
Tb927.4.3740:mRNA-p1	Q585H6	flagellar attachment zone protein 1	25.4991	25.8926	27.0276	25.5596	26.4855	26.3175	0.0115559	-0.0188936	44	44	44	53.9	53.9	53.9	192.57	0	258.71	3096300000	176	0.973798	-0.0350189	Tb927.4.3740:mRNA-p1		1312	Q585H6
Tb927.4.3810:mRNA-p1	Q583H5	DNA-directed RNA polymerase II subunit 2, putative	21.9179	19.1108	23.2027	22.9373	23.0697	22.9739	0.584257	1.58314	18	18	18	19.1	19.1	19.1	134.59	0	32.835	264760000	31	0.436427	1.30968	Tb927.4.3810:mRNA-p1		1315	Q583H5
Tb927.4.3890:mRNA-p1	Q57XZ3	ATP-dependent RNA helicase, putative	22.639	22.6389	21.3926	22.6747	22.324	22.5223	0.264701	0.283508	8	8	8	9.1	9.1	9.1	122.8	0	31.443	200390000	16	0.690117	0.662933	Tb927.4.3890:mRNA-p1		1317	Q57XZ3
Tb927.4.4130.1:mRNA-p1;Tb927.4.4130.2:mRNA-p1	NA	hypothetical protein, conserved;hypothetical protein, conserved	20.9403	18.64	22.5178	20.6647	21.4071	22.4906	0.263384	0.82144	11	11	3	16.7	16.7	4	100.04	0	23.224	125700000	14	0.690496	0.660079	Tb927.4.4130.1:mRNA-p1;Tb927.4.4130.2:mRNA-p1		1323	NA
Tb927.4.4310:mRNA-p1	Q57Y35	Nucleoporin NUP64	18.6131	19.6364	22.0859	22.1099	22.5692	22.9667	1.0811	2.4368	9	9	8	21.2	21.2	19.9	64.234	0	18.96	194290000	13	0.23269	2.2997	Tb927.4.4310:mRNA-p1		1327	Q57Y35
Tb927.8.7980:mRNA-p1;Tb927.4.4380:mRNA-p1	Q57U47	Pyrophosphate-energized vacuolar membrane proton pump 2, putative;Pyrophosphate-energized vacuolar membrane proton pump 1	26.5232	26.148	25.296	25.8987	25.5667	25.2339	0.441823	-0.422646	14	14	14	18.3	18.3	18.3	86.003	0	136.52	1508300000	81	0.537769	-1.02918	Tb927.8.7980:mRNA-p1;Tb927.4.4380:mRNA-p1		1329	Q57U47
Tb927.4.4410:mRNA-p1;Tb927.4.4450:mRNA-p1;Tb927.4.4430:mRNA-p1;Tb927.4.4440:mRNA-p1;Tb927.4.4470:mRNA-p1;Tb927.4.4460:mRNA-p1	D6XEJ9	adenylyl cyclase;adenylyl cyclase;adenylyl cyclase;adenylyl cyclase;adenylyl cyclase;adenylyl cyclase	21.9063	21.9504	22.6369	22.8844	22.7222	22.9976	1.31946	0.703555	9	9	6	13.2	13.2	7.8	138.25	0	63.506	242890000	25	0.17519	2.81806	Tb927.4.4410:mRNA-p1;Tb927.4.4450:mRNA-p1;Tb927.4.4430:mRNA-p1;Tb927.4.4440:mRNA-p1;Tb927.4.4470:mRNA-p1;Tb927.4.4460:mRNA-p1		1330	D6XEJ9
Tb927.4.4490:mRNA-p1	Q583D4	multidrug resistance protein E	23.6759	22.9373	23.7117	24.7883	24.6928	24.6712	2.12691	1.27577	30	30	30	21.3	21.3	21.3	193.8	0	198.47	880850000	92	0.0579231	5.0046	Tb927.4.4490:mRNA-p1		1331	Q583D4
Tb927.4.450:mRNA-p1	Q57UT0	coatomer alpha subunit, putative	24.8893	24.356	24.4148	24.7667	24.4951	24.5193	0.074588	0.0403175	31	31	31	27.7	27.7	27.7	132.85	0	151.59	901640000	78	0.88489	0.212381	Tb927.4.450:mRNA-p1		1332	Q57UT0
Tb927.4.4700:mRNA-p1	Q583F5	hypothetical protein, conserved	19.643	20.1447	23.7146	22.9296	23.623	24.0629	0.830613	2.37109	10	10	10	40.1	40.1	40.1	30.771	0	18.801	413780000	24	0.340879	1.79144	Tb927.4.4700:mRNA-p1		1336	Q583F5
Tb927.4.4740:mRNA-p1	Q583F9	Sphingosine N-acyltransferase, putative	21.2439	20.2682	21.3747	21.7788	21.4291	21.4834	0.756293	0.601463	4	4	4	9.5	9.5	9.5	45.288	0	15.375	105490000	6	0.358505	1.64522	Tb927.4.4740:mRNA-p1		1337	Q583F9
Tb927.4.4910.2:mRNA-p1;Tb927.4.4910.1:mRNA-p1	NA	3,2-trans-enoyl-CoA isomerase, mitochondrial precursor, putative;3,2-trans-enoyl-CoA isomerase, mitochondrial precursor, putative	20.1328	19.2786	18.1298	20.0281	19.2648	19.0181	0.145534	0.256601	3	3	3	10.8	10.8	10.8	45.333	0	7.2642	19790000	7	0.8131	0.391683	Tb927.4.4910.2:mRNA-p1;Tb927.4.4910.1:mRNA-p1;Tb927.8.7530:mRNA-p1		1340	NA
Tb927.8.7400:mRNA-p1;Tb927.4.5020:mRNA-p1;Tb11.v5.0504.1-p1	Q57YU2	RNA polymerase IIA largest subunit;RNA polymerase IIA largest subunit;RNA polymerase IIA largest subunit, putative	21.7779	19.2538	22.6745	21.9627	21.5822	22.319	0.276162	0.719236	14	14	14	10	10	10	196.73	0	22.648	145220000	22	0.681266	0.687661	Tb927.8.7400:mRNA-p1;Tb927.4.5020:mRNA-p1;Tb11.v5.0504.1-p1		1344	Q57YU2
Tb927.4.5310:mRNA-p1	Q580Q4	Repressor of differentiation kinase 2	19.5215	19.5385	21.1182	21.2246	21.5536	21.4718	1.18475	1.35726	4	4	4	7.7	7.7	7.7	50.193	0	12.108	82157000	10	0.208374	2.52009	Tb927.4.5310:mRNA-p1		1348	Q580Q4
Tb927.4.5380:mRNA-p1;Tb927.8.6940:mRNA-p1	Q580P9	hypothetical protein, conserved;hypothetical protein, conserved	23.2771	23.1511	24.7055	23.4435	24.0061	25.3073	0.294841	0.541093	22	22	22	17	17	17	164.95	0	73.104	751860000	36	0.668378	0.727572	Tb927.4.5380:mRNA-p1;Tb927.8.6940:mRNA-p1		1350	Q580P9
Tb927.4.560:mRNA-p1	Q57ZY4	Cytoplasmic dynein 2 heavy chain (DYNC2H1), putative	25.7816	25.0892	24.8697	25.7294	25.2383	25.0833	0.111311	0.103518	78	78	78	22.8	22.8	22.8	479.84	0	321.07	1373100000	158	0.840725	0.307359	Tb927.4.560:mRNA-p1		1351	Q57ZY4
Tb927.4.590:mRNA-p1	Q57ZY7	PQQ-like domain/Protein of unknown function (DUF1620), putative	21.7608	19.7516	22.4893	23.837	23.5509	22.5734	1.03238	1.9865	14	14	14	27.1	27.1	27.1	88.024	0	66.104	274270000	26	0.253963	2.19843	Tb927.4.590:mRNA-p1		1352	Q57ZY7
Tb927.4.620:mRNA-p1	Q57ZZ0	hypothetical protein, conserved	21.1716	19.52	18.8846	21.2349	21.5933	24.6191	0.966483	2.62367	7	7	7	3.6	3.6	3.6	276.14	0	19.249	356720000	7	0.289508	2.0635	Tb927.4.620:mRNA-p1		1354	Q57ZZ0
Tb927.4.660:mRNA-p1	Q57ZZ4	hypothetical protein, conserved	19.1984	19.6993	20.7274	20.3977	20.6476	22.4928	0.749378	1.30437	7	7	7	14.8	14.8	14.8	78.751	0	16.976	98765000	8	0.36116	1.63168	Tb927.4.660:mRNA-p1		1356	Q57ZZ4
Tb927.4.760:mRNA-p1	Q580A4	AP-1 adapter complex gamma subunit, putative	25.1354	24.2899	24.121	24.4959	23.8328	24.1238	0.422871	-0.364615	20	20	20	29.2	29.2	29.2	87.344	0	120.77	635320000	66	0.553516	-0.991227	Tb927.4.760:mRNA-p1		1358	Q580A4
Tb927.4.870:mRNA-p1	Q580B5	dynein heavy chain, putative	23.2933	21.3146	25.2827	24.8143	24.777	26.352	0.735418	2.01757	68	67	67	18.4	18.2	18.2	527.12	0	199.6	1533900000	103	0.360438	1.60437	Tb927.4.870:mRNA-p1		1361	Q580B5
Tb927.5.1090:mRNA-p1	Q57W54	threonyl-tRNA synthetase, putative	24.9363	24.8926	24.7935	25.2283	24.4694	24.3724	0.269035	-0.184118	28	28	28	41.2	41.2	41.2	90.983	0	155.32	994680000	74	0.685518	-0.672307	Tb927.5.1090:mRNA-p1		1364	Q57W54
Tb927.5.1210:mRNA-p1	Q57VE2	short-chain dehydrogenase, putative	26.6112	26.7533	25.8664	26.3345	25.6681	25.6679	0.667148	-0.520126	20	20	20	57.6	57.6	57.6	33.876	0	164.59	2187800000	88	0.387	-1.47119	Tb927.5.1210:mRNA-p1		1367	Q57VE2
Tb927.5.1300:mRNA-p1	Q57VD3	V-type proton ATPase subunit a, putative	23.2804	23.6898	25.1689	24.206	25.0433	24.4453	0.34333	0.518508	23	23	23	29.6	29.6	29.6	89.63	0	268.66	875210000	62	0.624575	0.82922	Tb927.5.1300:mRNA-p1		1369	Q57VD3
Tb927.5.1460:mRNA-p1	Q57VB7	Possible lysine decarboxylase, putative	23.6685	19.0121	22.1144	22.7331	22.6897	22.0565	0.256693	0.894772	9	9	9	42	42	42	36.762	0	39.874	172950000	16	0.690547	0.645541	Tb927.5.1460:mRNA-p1		1372	Q57VB7
Tb927.5.1580:mRNA-p1	Q57VA5	zinc finger CCCH domain containing protein 13	20.8812	20.5975	19.2713	21.8443	21.6976	23.0264	1.39072	1.93942	8	8	8	23.7	23.7	23.7	60.305	0	33.4	154140000	16	0.164192	2.98169	Tb927.5.1580:mRNA-p1		1374	Q57VA5
Tb927.5.1680:mRNA-p1	Q57V95	hypothetical protein, conserved	18.6957	19.7562	22.2799	21.2094	21.6568	23.0182	0.650274	1.71751	13	13	13	9.7	9.7	9.7	194.69	0	119.68	160250000	21	0.396087	1.43832	Tb927.5.1680:mRNA-p1		1375	Q57V95
Tb927.5.1690:mRNA-p1	Q57ZN8	hypothetical protein, conserved	22.7789	19.6408	22.9591	22.0742	22.5682	23.6518	0.342734	0.97184	10	10	10	33.8	33.8	33.8	51.619	0	45.169	297410000	23	0.623469	0.827985	Tb927.5.1690:mRNA-p1;Tb11.v5.0740.1-p1		1376	Q57ZN8
Tb927.5.1730:mRNA-p1	c("D6XGB1", "Q57ZP2")	Ecotin-like protein	19.8481	19.0394	20.9649	21.4273	22.1021	21.5705	1.37315	1.74914	3	3	3	18.8	18.8	18.8	19.342	0	8.4834	103560000	7	0.164526	2.94094	Tb927.5.1730:mRNA-p1		1377	c("D6XGB1", "Q57ZP2")
Tb927.5.1810:mRNA-p1;Tb927.5.1830:mRNA-p1	Q57ZQ0	lysosomal/endosomal membrane protein p67;lysosomal/endosomal membrane protein p67	25.9719	25.5837	25.7774	25.5038	24.8584	22.8891	0.790729	-1.36056	18	18	18	38.7	38.7	38.7	72.732	0	229.25	1024200000	66	0.353467	-1.7128	Tb927.5.1810:mRNA-p1;Tb927.5.1830:mRNA-p1		1379	Q57ZQ0
Tb927.5.1900:mRNA-p1	Q57ZQ9	hypothetical protein, conserved	22.2962	21.5146	23.8185	21.7178	22.4359	23.8522	0.0465692	0.125531	11	11	11	24.6	24.6	24.6	69.353	0	39.528	313700000	24	0.921566	0.136097	Tb927.5.1900:mRNA-p1		1381	Q57ZQ9
Tb927.5.1930:mRNA-p1	Q57ZR2	signal peptidase subunit, putative	22.7376	20.6177	22.3163	22.7822	22.8472	22.466	0.541882	0.807938	5	5	5	42.8	42.8	42.8	24.188	0	67.406	218610000	10	0.455938	1.22684	Tb927.5.1930:mRNA-p1		1382	Q57ZR2
Tb927.5.2080:mRNA-p1	Q57ZS7	GMP reductase	22.9331	22.624	23.145	23.5841	24.7718	24.1091	1.54031	1.25431	23	23	23	64	64	64	52.238	0	223.44	590930000	46	0.147439	3.34059	Tb927.5.2080:mRNA-p1		1383	Q57ZS7
Tb927.5.2140:mRNA-p1	Q582F1	regulator of nonsense transcripts 1	20.8347	20.6424	20.6058	21.4666	20.971	21.9858	1.21602	0.780196	7	7	7	13.2	13.2	13.2	93.324	0	18.723	99183000	9	0.204406	2.58801	Tb927.5.2140:mRNA-p1		1384	Q582F1
Tb927.5.2250:mRNA-p1;Tb927.5.2220:mRNA-p1;Tb927.5.2190:mRNA-p1	NA	META domain/Domain of unknown function (DUF1935), putative;META domain/Domain of unknown function (DUF1935), putative;META domain/Domain of unknown function (DUF1935), putative	19.8365	18.3322	22.6176	22.6341	22.5818	23.4944	0.958866	2.6413	6	6	6	14.1	14.1	14.1	48.809	0	33.289	273050000	19	0.292225	2.04804	Tb927.5.2250:mRNA-p1;Tb927.5.2220:mRNA-p1;Tb927.5.2190:mRNA-p1		1387	NA
Tb927.5.2270:mRNA-p1	Q582D8	hypothetical protein, conserved	19.9685	19.9838	20.1509	20.5645	20.4029	21.0838	1.41594	0.64935	5	5	5	15.3	15.3	15.3	53.67	0	22.217	54714000	10	0.16305	3.0407	Tb927.5.2270:mRNA-p1		1388	Q582D8
Tb927.5.2290:mRNA-p1	Q582D6	ATP-dependent RNA helicase, putative	21.4603	19.8769	21.8046	20.8773	20.359	20.8358	0.226216	-0.356543	8	8	8	4.7	4.7	4.7	249.28	0	8.7273	64525000	10	0.727841	-0.578402	Tb927.5.2290:mRNA-p1		1390	Q582D6
Tb927.5.2320:mRNA-p1	Q582D3	Mak10 subunit, NatC N(alpha)-terminal acetyltransferase, putative	22.5914	22.9585	22.214	22.417	22.0527	22.733	0.255243	-0.18708	12	12	12	20.4	20.4	20.4	82.159	0	35.938	184800000	25	0.693059	-0.642382	Tb927.5.2320:mRNA-p1		1391	Q582D3
Tb927.5.2410:mRNA-p1	Q582C4	kinesin, putative	22.3635	20.2029	22.4726	21.7494	21.3951	21.5502	0.0529597	-0.114773	8	8	8	8.4	8.4	8.4	149.64	0	23.54	115000000	16	0.914726	-0.153823	Tb927.5.2410:mRNA-p1		1392	Q582C4
Tb927.5.2530:mRNA-p1	Q582B4	RNA cytidine acetyltransferase	22.5882	22.9016	22.7908	22.7532	22.7782	22.9764	0.260626	0.0757243	11	11	11	13.2	13.2	13.2	114.91	0	30.141	293020000	23	0.686553	0.654094	Tb927.5.2530:mRNA-p1		1393	Q582B4
Tb927.5.2570:mRNA-p1	Q57ZT3	eukaryotic translation initiation factor 3 subunit b	23.2568	23.055	23.8466	24.4233	23.879	23.9409	1.11441	0.694955	22	22	22	42.7	42.7	42.7	79.81	0	179.54	544660000	43	0.22395	2.36976	Tb927.5.2570:mRNA-p1		1394	Q57ZT3
Tb927.5.2850:mRNA-p1	Q57ZW1	radial spoke protein RSP2, putative	22.0609	19.8028	22.4195	22.3761	23.3309	23.5591	0.862421	1.66092	8	8	8	27.4	27.4	27.4	57.586	0	26.657	287870000	20	0.328568	1.85451	Tb927.5.2850:mRNA-p1		1399	Q57ZW1
Tb927.5.2890.2:mRNA-p1;Tb927.5.2890.1:mRNA-p1	NA	AAA domain (dynein-related subfamily)/von Willebrand factor type A domain containing protein, putative;AAA domain (dynein-related subfamily)/von Willebrand factor type A domain containing protein, putative	21.4931	21.3304	22.1232	23.2785	23.0338	23.396	2.41256	1.5872	22	22	22	11.7	11.7	11.7	236.85	0	30.224	286070000	30	0.0372571	6.0063	Tb927.5.2890.2:mRNA-p1;Tb927.5.2890.1:mRNA-p1		1400	NA
Tb927.5.2930:mRNA-p1	Q57ZW9	Mitochondrial ATP synthase subunit, putative	19.1853	19.4468	20.7114	21.6398	21.2054	21.4288	1.55241	1.64354	6	6	6	18.9	18.9	18.9	43.308	0	14.449	85843000	8	0.143207	3.37062	Tb927.5.2930:mRNA-p1		1401	Q57ZW9
Tb927.5.2940:mRNA-p1	Q57ZX0	stress-induced protein sti1, putative	25.6505	25.2469	25.1891	24.9044	24.349	22.605	0.930786	-1.40935	26	26	26	48.4	48.4	48.4	62.327	0	141.08	727900000	57	0.298246	-1.99129	Tb927.5.2940:mRNA-p1		1402	Q57ZX0
Tb927.5.2950:mRNA-p1	Q57ZX1	Repeat of unknown function (DUF1126), putative	20.2185	21.1435	24.5028	22.506	24.1765	25.129	0.585581	1.98227	21	21	21	30.8	30.8	30.8	88.256	0	78.512	715570000	48	0.437287	1.31226	Tb927.5.2950:mRNA-p1		1403	Q57ZX1
Tb927.5.3030:mRNA-p1	Q57ZX9	intraflagellar transport protein 122B, putative	24.2362	23.5922	23.9076	24.1037	23.4596	23.9425	0.102759	-0.076664	24	24	24	20.6	20.6	20.6	140.63	0	78.438	502300000	48	0.850563	-0.285691	Tb927.5.3030:mRNA-p1		1405	Q57ZX9
Tb927.5.3120:mRNA-p1	Q57Z81	eukaryotic translation initiation factor 2 beta subunit, putative	21.3607	21.2934	20.9385	20.7537	20.8843	20.9333	1.13159	-0.340489	4	4	4	13.4	13.4	13.4	34.967	0	8.2832	81471000	9	0.2215	-2.40617	Tb927.5.3120:mRNA-p1		1407	Q57Z81
Tb927.5.3170:mRNA-p1	Q57Z76	ribose-phosphate pyrophosphokinase, putative	20.3929	20.048	21.3844	21.3651	20.5771	20.1521	0.0579367	0.0896823	4	4	4	9.6	9.6	9.6	73.305	0	7.7721	57677000	10	0.909223	0.16749	Tb927.5.3170:mRNA-p1		1408	Q57Z76
Tb927.5.3220:mRNA-p1	Q57Z71	signal peptidase type I, putative	22.8043	23.2684	21.7049	22.0638	22.5141	21.476	0.447234	-0.57458	6	6	6	27.9	27.9	27.9	23.706	0	10.638	111510000	12	0.53298	-1.03997	Tb927.5.3220:mRNA-p1		1409	Q57Z71
Tb927.5.3250.1:mRNA-p1	NA	hypothetical protein, conserved	20.5417	20.0515	19.4006	21.0789	20.7674	20.7041	1.14436	0.852223	5	5	5	5.7	5.7	5.7	172.16	0	12.207	52288000	7	0.217529	2.43337	Tb927.5.3250.1:mRNA-p1		1410	NA
Tb927.5.3260:mRNA-p1	Q57Z67	WD domain, G-beta repeat, putative	17.667	18.366	19.8085	20.5683	19.8603	20.2303	1.13936	1.60582	3	3	3	2.9	2.9	2.9	149.17	0	3.704	33857000	3	0.217649	2.42272	Tb927.5.3260:mRNA-p1		1411	Q57Z67
Tb927.5.3400:mRNA-p1	Q57Z55	calcium-translocating P-type ATPase	26.898	27.0739	26.179	25.9633	25.8059	26.0916	1.25324	-0.763378	41	41	41	43.9	43.9	43.9	110.32	0	281.31	2580200000	177	0.197497	-2.66982	Tb927.5.3400:mRNA-p1		1412	Q57Z55
Tb927.5.3450:mRNA-p1	Q57UC1	eukaryotic translation initiation factor eIF2A, putative	20.9383	19.1476	20.4151	21.0975	20.2183	19.8673	0.129366	0.227362	4	4	4	11.2	11.2	11.2	57.992	0	8.3086	46299000	7	0.823421	0.352299	Tb927.5.3450:mRNA-p1		1413	Q57UC1
Tb927.5.3510:mRNA-p1	Q57UB5	structural maintenance of chromosome 3 , putative	22.0317	19.9155	21.9962	22.0686	21.1881	21.8864	0.206327	0.399872	10	10	10	10.3	10.3	10.3	136.37	0	16.965	135140000	15	0.751427	0.533692	Tb927.5.3510:mRNA-p1		1414	Q57UB5
Tb927.5.3560:mRNA-p1	Q57UB0	vesicle-associated membrane protein, putative	20.4276	18.3725	20.6061	20.7506	20.0044	19.8812	0.20688	0.409972	3	3	3	11.6	11.6	11.6	24.402	0	4.2527	40425000	5	0.751398	0.534946	Tb927.5.3560:mRNA-p1		1415	Q57UB0
Tb927.5.3610:mRNA-p1	Q57UA5	adaptor complex protein (AP) 3 delta subunit 1, putative	20.5727	20.322	20.2825	21.0769	20.6721	20.0447	0.261092	0.205504	6	6	6	5.4	5.4	5.4	125.4	0	11.995	50239000	9	0.686484	0.655107	Tb927.5.3610:mRNA-p1		1417	Q57UA5
Tb927.5.3800:mRNA-p1	Q57U86	glutamine hydrolysing (not ammonia-dependent) carbomoyl phosphate synthase, putative	25.7652	25.2721	25.1042	25.2225	24.5426	24.8402	0.851513	-0.512102	40	40	40	26.7	26.7	26.7	204.09	0	160.71	1098200000	101	0.328519	-1.83284	Tb927.5.3800:mRNA-p1		1420	Q57U86
Tb927.5.3810:mRNA-p1	Q57U85	orotidine-5-phosphate decarboxylase/orotate phosphoribosyltransferase, putative	25.3393	24.9613	24.5022	24.8554	24.7358	24.8808	0.169194	-0.110259	20	20	20	44.3	44.3	44.3	49.955	0	145.48	1197400000	68	0.78511	-0.448012	Tb927.5.3810:mRNA-p1		1421	Q57U85
Tb927.5.3920:mRNA-p1	Q57U74	peroxisome assembly protein, putative	18.685	20.0656	20.6756	20.6162	20.3667	20.8539	0.593302	0.803538	3	3	3	3.4	3.4	3.4	106.05	0	7.9761	49525000	8	0.434288	1.32732	Tb927.5.3920:mRNA-p1		1424	Q57U74
Tb927.5.4150:mRNA-p1	Q57Z34	hypothetical protein, conserved	21.0697	18.3226	21.9177	21.6301	22.5365	22.8525	0.764723	1.90303	9	9	9	36.8	36.8	36.8	42.589	0	57.83	184950000	21	0.354629	1.66174	Tb927.5.4150:mRNA-p1		1427	Q57Z34
Tb927.5.4330:mRNA-p1	Q57Z16	dihydrolipoamide branched chain transacylase, putative	19.2155	21.7103	20.699	20.4471	20.3045	20.5417	0.0522352	-0.110488	6	6	6	19.6	19.6	19.6	47.651	0	6.6491	59773000	11	0.915088	-0.151824	Tb927.5.4330:mRNA-p1		1429	Q57Z16
Tb927.5.520:mRNA-p1	Q57VW1	stomatin-like protein, putative	22.9577	23.45	23.9069	26.4184	26.3392	25.1189	2.13198	2.52067	27	27	27	45.2	45.2	45.2	55.979	0	323.31	1864800000	107	0.0590588	5.02116	Tb927.5.520:mRNA-p1		1430	Q57VW1
Tb927.5.550:mRNA-p1	Q57VV8	V-type proton ATPase subunit D, putative	24.3039	19.1965	23.2008	23.5232	24.1158	23.3296	0.380882	1.42252	13	13	13	39.7	39.7	39.7	42.849	0	99.563	482490000	37	0.58892	0.906322	Tb927.5.550:mRNA-p1		1431	Q57VV8
Tb927.5.800:mRNA-p1	Q57W25	casein kinase I, isoform 2	23.0141	23.2694	22.9926	23.2484	23.3248	22.5881	0.0526618	-0.0382843	9	9	6	28.9	28.9	17.5	38.374	0	25.474	310240000	28	0.914538	-0.153002	Tb927.5.800:mRNA-p1		1434	Q57W25
Tb927.5.890:mRNA-p1	Q57W34	oligosaccharyl transferase subunit, putative	23.3196	22.5215	22.7275	23.6545	23.3659	23.4299	1.15794	0.62725	15	5	5	24.8	9.2	9.2	89.347	0	38.314	385000000	24	0.212344	2.46241	Tb927.5.890:mRNA-p1;Tb11.v5.0558.1-p1		1435	Q57W34
Tb927.5.900:mRNA-p1;Tb11.v5.0559.1-p1;Tb927.5.910:mRNA-p1	Q57W35	oligosaccharyl transferase subunit, putative;oligosaccharyl transferase subunit, putative;oligosaccharyl transferase subunit, putative	24.6337	23.6854	25.0775	25.508	25.2083	25.5973	1.07007	0.972341	17	17	7	26.2	26.2	11	92.232	0	198.48	1523300000	78	0.241473	2.27666	Tb927.5.900:mRNA-p1;Tb11.v5.0559.1-p1;Tb927.5.910:mRNA-p1		1436	Q57W35
Tb927.5.940:mRNA-p1	Q57W39	NADH-dependent fumarate reductase, putative	22.9371	23.201	22.7683	23.2104	22.9714	22.341	0.167355	-0.127901	11	11	6	21	21	9.6	87.388	0	112.37	292560000	31	0.788075	-0.443685	Tb927.5.940:mRNA-p1		1437	Q57W39
Tb927.6.1090:mRNA-p1	D6XHJ3	proteasome regulatory ATPase subunit 3	23.0716	23.2318	21.6582	23.7382	23.3471	22.8547	0.515144	0.659433	15	14	14	42.9	40	40	44.859	0	97.538	320640000	38	0.475781	1.17437	Tb927.6.1090:mRNA-p1		1441	D6XHJ3
Tb927.6.1140:mRNA-p1	Q585D3	dolichyl-P-Man:GDP-Man5GlcNAc2-PP-dolichyl alpha-1,2-mannosyltransferase, putative	20.6203	20.328	21.0276	21.2884	20.5219	21.4857	0.544557	0.440036	4	4	4	7.3	7.3	7.3	75.202	0	16.233	86017000	14	0.4562	1.23208	Tb927.6.1140:mRNA-p1		1442	Q585D3
Tb927.6.1230:mRNA-p1	Q585C4	kinetoplastid-specific phospho-protein phosphatase	19.6269	18.6818	20.3861	20.7356	20.6909	21.1534	1.18342	1.29507	7	7	7	23.6	23.6	23.6	47.007	0	7.1696	47832000	9	0.208484	2.51721	Tb927.6.1230:mRNA-p1		1444	Q585C4
Tb927.6.1500:mRNA-p1	Q585R0	alkyl-dihydroxyacetone phosphate synthase	18.077	18.5585	21.7268	22.4741	22.7859	22.0256	1.1991	2.97443	9	9	9	19.6	19.6	19.6	69.067	0	35.243	164920000	11	0.202622	2.55118	Tb927.6.1500:mRNA-p1		1450	Q585R0
Tb927.6.1520:mRNA-p1	Q585Q8	Aquaglyceroporin 1	23.8415	23.7376	23.4636	24.7352	24.592	24.1301	1.70068	0.804851	6	6	6	32.7	32.7	32.7	35.066	0	279.57	682480000	32	0.110968	3.75148	Tb927.6.1520:mRNA-p1		1451	Q585Q8
Tb927.6.1660:mRNA-p1	Q585P4	hypothetical protein, conserved	22.0882	19.6566	23.583	23.004	23.8644	24.3473	0.744631	1.96264	18	18	18	35.6	35.6	35.6	65.25	0	83.275	499290000	40	0.36095	1.62239	Tb927.6.1660:mRNA-p1		1455	Q585P4
Tb927.6.1730:mRNA-p1	Q585N8	hypothetical protein, conserved	21.6154	18.6581	21.0477	21.0914	20.4682	20.418	0.083097	0.218802	7	7	3	7.6	7.6	3.2	139.22	0	13.212	58663000	11	0.876207	0.234856	Tb927.6.1730:mRNA-p1		1457	Q585N8
Tb927.6.1770:mRNA-p1	Q585N4	kinesin, putative	21.926	21.8176	21.3323	21.3939	21.4193	21.6765	0.407268	-0.195445	6	6	6	14.3	14.3	14.3	69.409	0	10.519	79580000	12	0.567263	-0.959818	Tb927.6.1770:mRNA-p1		1458	Q585N4
Tb927.6.1880:mRNA-p1	Q585M3	aspartyl-tRNA synthetase, putative	23.9849	23.7953	24.4086	24.5872	24.0721	23.9788	0.22311	0.149739	23	23	23	54.1	54.1	54.1	62.989	0	113.19	674160000	65	0.730213	0.571469	Tb927.6.1880:mRNA-p1		1462	Q585M3
Tb927.6.1980:mRNA-p1	Q584V8	LMBR1-like membrane protein, putative	21.2028	18.2961	20.8716	21.6722	21.4661	21.268	0.657623	1.34526	4	4	4	9.3	9.3	9.3	65.749	0	9.1194	86085000	9	0.393651	1.45263	Tb927.6.1980:mRNA-p1		1467	Q584V8
Tb927.6.2000:mRNA-p1	Q584V6	spliceosome-associated protein, putative	20.3953	17.8162	21.2469	22.3521	22.491	22.0707	1.12512	2.48516	7	7	7	19.3	19.3	19.3	50.03	0	16.699	154120000	15	0.220528	2.39244	Tb927.6.2000:mRNA-p1		1468	Q584V6
Tb927.6.2060:mRNA-p1	Q584V0	histidyl-tRNA synthetase	20.3984	20.8378	21.3353	21.3114	21.2871	19.6833	0.0552783	-0.0965818	4	4	4	11.5	11.5	11.5	53.345	0	8.8303	44853000	11	0.911424	-0.160205	Tb927.6.2060:mRNA-p1		1469	Q584V0
Tb927.6.2150:mRNA-p1	Q584U1	cell division cycle protein 16 homolog, putative	19.8508	19.7186	21.3483	22.827	23.5419	23.286	2.17826	2.91242	12	12	12	30.9	30.9	30.9	61.277	0	53.64	280080000	30	0.0594894	5.17404	Tb927.6.2150:mRNA-p1		1472	Q584U1
Tb927.6.2210:mRNA-p1	Q584T5	hypothetical protein, conserved	21.6972	21.2087	20.6728	21.6348	21.2262	21.048	0.116726	0.1101	7	7	7	5.9	5.9	5.9	123.85	0	30.979	97874000	20	0.839126	0.320949	Tb927.6.2210:mRNA-p1		1473	Q584T5
Tb927.6.2230:mRNA-p1	Q584T3	RGG protein	23.7151	23.5293	22.795	22.3609	22.0408	22.6526	1.39791	-0.995042	8	8	8	10.6	10.6	10.6	88.736	0	18.882	213940000	20	0.163611	-2.99846	Tb927.6.2230:mRNA-p1		1474	Q584T3
Tb927.6.2250:mRNA-p1	Q584T1	rac serine-threonine kinase, putative	22.1448	19.2728	22.2245	22.1901	22.123	21.7698	0.343946	0.813559	7	7	7	19	19	19	51.889	0	16.297	153380000	18	0.624221	0.830493	Tb927.6.2250:mRNA-p1		1475	Q584T1
Tb927.6.2360:mRNA-p1;Tb927.6.2300:mRNA-p1	Q584S0	adenosine kinase, putative;adenosine kinase, putative	24.2412	24.0566	23.6751	23.124	22.5855	21.0966	1.28434	-1.72226	9	9	9	26.7	26.7	26.7	37.958	0	15.286	210510000	20	0.18505	-2.73899	Tb927.6.2360:mRNA-p1;Tb927.6.2300:mRNA-p1		1476	Q584S0
Tb927.6.2460:mRNA-p1	Q584R0	ubiquitin fusion degradation protein 2, putative	21.798	19.5013	21.6214	21.1416	21.4432	21.1422	0.132896	0.268802	9	9	9	10.3	10.3	10.3	112.63	0	17.942	95714000	14	0.820547	0.360962	Tb927.6.2460:mRNA-p1		1478	Q584R0
Tb927.6.2520:mRNA-p1	Q584Q4	hypothetical protein, conserved	19.0684	19.1197	18.3388	21.897	21.7565	22.7453	2.92961	3.29062	9	9	9	13	13	13	90.968	0	25.196	128940000	10	0.0142857	8.25277	Tb927.6.2520:mRNA-p1		1479	Q584Q4
Tb927.6.2640:mRNA-p1	Q583S0	importin alpha subunit, putative	24.1113	18.7358	23.0978	22.7381	22.4997	22.5986	0.141534	0.630521	5	5	5	15.2	15.2	15.2	58.065	0	49.097	266920000	21	0.816675	0.382011	Tb927.6.2640:mRNA-p1		1481	Q583S0
Tb927.6.2690:mRNA-p1	Q583R5	ubiquitin carboxyl-terminal hydrolase, putative	21.9417	21.7814	20.9796	19.4781	20.8263	21.4787	0.668938	-0.973211	4	4	4	7.4	7.4	7.4	70.409	0	8.3668	46783000	7	0.387903	-1.47467	Tb927.6.2690:mRNA-p1		1482	Q583R5
Tb927.6.2720:mRNA-p1	Q583R2	calcium-binding protein, putative	19.8257	19.9516	19.4001	21.7768	22.0107	22.0673	3.52599	2.22581	4	4	4	11.1	11.1	11.1	41.657	0	4.96	113400000	5	0.0096	11.7729	Tb927.6.2720:mRNA-p1		1484	Q583R2
Tb927.6.2790:mRNA-p1	Q583Q5	L-threonine 3-dehydrogenase, putative	23.5849	24.2843	23.8208	24.2425	24.0536	22.1785	0.230125	-0.405142	16	16	16	51.8	51.8	51.8	36.957	0	58.447	467050000	47	0.723365	-0.587103	Tb927.6.2790:mRNA-p1;REV__Tb927.6.2790:mRNA-p1		1486	Q583Q5
Tb927.6.2860:mRNA-p1	Q583P8	WD domain, G-beta repeat, putative	22.915	23.0136	21.4523	22.1496	22.4917	21.9455	0.191579	-0.264699	6	6	6	23.5	23.5	23.5	48.966	0	30.038	212670000	19	0.762034	-0.50003	Tb927.6.2860:mRNA-p1		1487	Q583P8
Tb927.6.2900:mRNA-p1	Q583P4	dendritic cell-derived IFNG-induced protein	18.5535	20.4547	19.3616	23.8318	23.8649	24.2532	2.87405	4.5267	1	1	1	2.9	2.9	2.9	81.733	0.0098961	1.4591	456110000	5	0.0136364	7.98019	Tb927.6.2900:mRNA-p1		1489	Q583P4
Tb927.6.2930:mRNA-p1	Q583P1	ATPase family associated with various cellular activities (AAA), putative	19.1417	19.1177	19.7042	20.8264	20.2643	20.7188	2.11781	1.28196	5	5	5	9.5	9.5	9.5	59.606	0	8.8288	47282000	10	0.0557778	4.97505	Tb927.6.2930:mRNA-p1		1490	Q583P1
Tb927.6.3100:mRNA-p1	Q583M4	Intraflagellar transport complex B protein 46 C terminal, putative	18.8788	19.5495	21.7555	22.4547	21.8491	22.5291	1.16417	2.21641	5	5	5	25.3	25.3	25.3	48.134	0	14.707	160370000	13	0.213174	2.47576	Tb927.6.3100:mRNA-p1		1495	Q583M4
Tb927.6.3150:mRNA-p1	Q583L9	Hydin	21.6928	20.4819	23.6215	22.0331	23.1336	25.0857	0.509144	1.48538	38	38	38	10.9	10.9	10.9	501.13	0	88.288	543760000	49	0.480376	1.16256	Tb927.6.3150:mRNA-p1		1497	Q583L9
Tb927.6.3280:mRNA-p1	Q584X1	cyclosome subunit 1, putative	19.0844	18.9516	18.8309	21.3506	21.6576	20.9493	3.38859	2.36355	5	5	5	4.5	4.5	4.5	202.2	0	20.526	71224000	9	0.00872727	10.8553	Tb927.6.3280:mRNA-p1		1501	Q584X1
Tb927.6.3330:mRNA-p1	Q584X6	hypothetical protein, conserved	19.921	18.2951	21.1074	21.2001	22.2574	21.8613	1.0779	1.99841	6	6	6	28.6	28.6	28.6	33.354	0	12.547	107460000	11	0.238375	2.29301	Tb927.6.3330:mRNA-p1		1503	Q584X6
Tb927.6.3500:mRNA-p1	Q584Z0	endosomal trafficking protein RME-8, putative	25.8718	23.7977	25.114	26.6777	26.4796	25.8849	1.02357	1.41956	73	73	73	42.9	42.9	42.9	253.87	0	323.31	2730600000	207	0.258996	2.18026	Tb927.6.3500:mRNA-p1		1504	Q584Z0
Tb927.6.3650:mRNA-p1	Q585W3	ADP-ribosylation factor, putative	23.0623	23.5906	23.6624	24.0376	23.8511	23.9411	1.20603	0.504817	8	8	8	42.6	42.6	42.6	20.072	0	66.541	501720000	28	0.203627	2.56625	Tb927.6.3650:mRNA-p1		1508	Q585W3
Tb927.6.3670:mRNA-p1	Q585W5	paraflagellar rod component, putative	22.1589	19.2886	22.3331	22.721	22.6079	23.3872	0.742525	1.64513	15	15	15	6.6	6.6	6.6	359.21	0	62.55	266800000	27	0.359836	1.61827	Tb927.6.3670:mRNA-p1		1509	Q585W5
Tb927.6.3800:mRNA-p1;Tb927.6.3750:mRNA-p1;Tb927.6.3740:mRNA-p1	NA	heat shock 70 kDa protein, mitochondrial precursor, putative;heat shock 70 kDa protein, mitochondrial precursor, putative;heat shock 70 kDa protein, mitochondrial precursor, putative	28.7314	28.8264	28.2888	28.1275	27.9057	27.3586	1.35507	-0.818275	46	46	46	58.9	58.9	58.9	71.474	0	323.31	7420300000	299	0.167057	-2.89927	Tb927.6.3800:mRNA-p1;Tb927.6.3750:mRNA-p1;Tb927.6.3740:mRNA-p1		1511	NA
Tb927.6.3890:mRNA-p1	Q585Y7	replication factor C, subunit 2, putative	21.7645	17.6507	21.1682	22.9771	22.9796	21.9723	0.858028	2.44854	10	10	10	37.5	37.5	37.5	38.809	0	53.263	186130000	16	0.324011	1.84578	Tb927.6.3890:mRNA-p1		1515	Q585Y7
Tb927.6.400:mRNA-p1	Q581E8	peptidase M20/M25/M40, putative	21.6994	21.3906	21.2955	22.0615	21.4211	20.3442	0.132934	-0.186189	9	9	9	27.6	27.6	27.6	52.185	0	27.018	87912000	14	0.821425	-0.361057	Tb927.6.400:mRNA-p1		1518	Q581E8
Tb927.6.4140:mRNA-p1	Q586B2	paraflagellar rod component, putative	19.3541	19.396	22.6861	22.6526	22.1788	21.9292	0.722489	1.77482	3	3	3	24.3	24.3	24.3	13.009	0	17.086	172380000	10	0.361148	1.57911	Tb927.6.4140:mRNA-p1		1522	Q586B2
Tb927.6.4300:mRNA-p1;Tb927.6.4280:mRNA-p1	Q586Z6	glyceraldehyde 3-phosphate dehydrogenase, glycosomal;glyceraldehyde 3-phosphate dehydrogenase, glycosomal	30.5934	30.8779	30.317	31.6489	31.2451	31.0672	1.42626	0.724268	53	53	51	86.4	86.4	86.4	39.047	0	323.31	84166000000	888	0.158638	3.065	Tb927.6.4300:mRNA-p1;Tb927.6.4280:mRNA-p1		1524	Q586Z6
Tb927.6.4320:mRNA-p1	Q586Z8	Protein of unknown function (DUF2817), putative	24.786	22.985	23.5937	24.1329	23.855	23.5727	0.0401385	0.065293	13	13	13	42.9	42.9	42.9	44.423	0	88.61	541790000	38	0.927189	0.118048	Tb927.6.4320:mRNA-p1		1525	Q586Z8
Tb927.6.4390:mRNA-p1	Q587A5	kinesin, putative	18.2716	20.021	19.6506	21.7609	21.3712	21.7602	1.87328	2.31638	7	7	7	6.7	6.7	6.7	125.9	0	9.9291	105380000	6	0.0863889	4.22831	Tb927.6.4390:mRNA-p1		1527	Q587A5
Tb927.6.4440:mRNA-p1	Q587B0	RNA-binding protein 42 (RNA-binding motif protein 42)	22.7753	19.6802	21.0214	21.4928	20.8567	20.7133	0.0511574	-0.138065	2	2	2	6.8	6.8	6.8	37.718	0	11.662	78321000	10	0.915567	-0.148844	Tb927.6.4440:mRNA-p1		1528	Q587B0
Tb927.6.4480:mRNA-p1	Q587B4	valyl-tRNA synthetase, putative	25.1882	24.6964	25.1141	25.6988	24.9423	24.9638	0.278202	0.202075	32	32	32	40.4	40.4	40.4	110.92	0	130	1377100000	101	0.681481	0.692043	Tb927.6.4480:mRNA-p1		1529	Q587B4
Tb927.6.4520:mRNA-p1	Q587B8	Tumour suppressor, Mitostatin, putative	18.4295	19.3105	20.6756	20.6499	21.2973	21.1022	1.06611	1.54462	5	5	5	14.7	14.7	14.7	52.589	0	10.722	60647000	6	0.240446	2.2684	Tb927.6.4520:mRNA-p1		1531	Q587B8
Tb927.6.4550:mRNA-p1	Q587C1	hypothetical protein, conserved	21.4512	20.012	20.1751	20.1264	19.8877	20.2336	0.424256	-0.463523	2	2	2	3	3	3	90.131	0	10.383	33297000	5	0.552531	-0.994006	Tb927.6.4550:mRNA-p1		1532	Q587C1
Tb927.6.4670:mRNA-p1	Q587D3	MORN repeat-containing protein 1	21.1629	20.2395	23.6899	24.2428	26.5452	24.6784	1.29671	3.45804	22	22	22	55.3	55.3	55.3	40.686	0	275.79	1354900000	87	0.183954	2.76673	Tb927.6.4670:mRNA-p1		1534	Q587D3
Tb927.6.4740:mRNA-p1	Q587E0	importin-alpha re-exporter protein, putative	22.6842	21.0949	18.1326	22.324	21.8955	22.2324	0.49228	1.51338	9	9	9	13.2	13.2	13.2	106.58	0	30.778	134360000	18	0.497811	1.12932	Tb927.6.4740:mRNA-p1		1536	Q587E0
Tb927.6.4770:mRNA-p1	Q587E3	protein mkt1, putative	25.8783	26.3099	24.8211	24.946	24.6164	24.7417	0.93137	-0.901712	28	28	28	35.8	35.8	35.8	83.306	0	323.31	1293200000	112	0.298886	-1.99247	Tb927.6.4770:mRNA-p1		1538	Q587E3
Tb927.6.4920:mRNA-p1;Tb927.6.4910:mRNA-p1;Tb927.6.4900:mRNA-p1;Tb927.6.4890:mRNA-p1;Tb927.6.4880:mRNA-p1;Tb927.6.4870:mRNA-p1;Tb927.6.4860:mRNA-p1;Tb927.6.4850:mRNA-p1;Tb927.6.4840:mRNA-p1	NA	S-adenosylmethionine synthetase, putative;S-adenosylmethionine synthetase, putative;S-adenosylmethionine synthetase, putative;S-adenosylmethionine synthetase, putative;S-adenosylmethionine synthetase, putative;S-adenosylmethionine synthetase, putative;S-ad	23.1846	23.2035	22.9812	23.3145	22.9583	21.7674	0.39564	-0.443024	9	9	9	26.4	26.4	26.4	43.54	0	25.679	228140000	30	0.577876	-0.936306	Tb927.6.4920:mRNA-p1;Tb927.6.4910:mRNA-p1;Tb927.6.4900:mRNA-p1;Tb927.6.4890:mRNA-p1;Tb927.6.4880:mRNA-p1;Tb927.6.4870:mRNA-p1;Tb927.6.4860:mRNA-p1;Tb927.6.4850:mRNA-p1;Tb927.6.4840:mRNA-p1		1541	NA
Tb927.6.5030:mRNA-p1	Q586H5	Component of motile flagella protein 46	20.6465	19.7464	21.7477	21.1712	22.2371	22.7962	0.838397	1.35467	13	13	13	23.7	23.7	23.7	64.845	0	35.588	158760000	18	0.336152	1.80685	Tb927.6.5030:mRNA-p1		1542	Q586H5
Tb927.6.5070:mRNA-p1	Q586H9	hypothetical protein, conserved	25.1705	24.7514	26.8521	26.0698	26.431	26.0001	0.367011	0.575623	29	29	29	61.9	61.9	61.9	51.821	0	323.31	2682600000	132	0.593857	0.877984	Tb927.6.5070:mRNA-p1		1545	Q586H9
Tb927.6.5080:mRNA-p1	Q586I0	Protein of unknown function (DUF3808), putative	22.4057	19.2786	21.9528	21.6154	21.0415	21.7602	0.0927459	0.260006	4	4	4	7.8	7.8	7.8	65.003	0	4.509	97659000	11	0.865414	0.259987	Tb927.6.5080:mRNA-p1		1546	Q586I0
Tb927.6.5110:mRNA-p1	Q586I3	damage-specific DNA binding protein, putative	19.8076	18.818	21.3963	22.5914	23.5088	21.9113	1.40668	2.6632	13	13	13	9.5	9.5	9.5	138.21	0	37.544	197630000	21	0.163245	3.01898	Tb927.6.5110:mRNA-p1		1547	Q586I3
Tb927.6.620:mRNA-p1	Q583U1	hypothetical protein, conserved	21.9798	19.6346	22.9302	21.156	22.3881	23.5445	0.285648	0.848019	13	13	13	7	7	7	301.88	0	55.974	246770000	20	0.678043	0.707988	Tb927.6.620:mRNA-p1		1550	Q583U1
Tb927.6.700:mRNA-p1	Q583T3	alanyl-tRNA synthetase, putative	24.4871	24.1819	24.0279	24.1879	23.4051	24.0076	0.600502	-0.365435	21	21	21	30.7	30.7	30.7	105.91	0	62.848	590370000	46	0.433445	-1.34136	Tb927.6.700:mRNA-p1		1552	Q583T3
Tb927.6.840:mRNA-p1	Q585G2	hypothetical protein, conserved	20.8948	19.3335	21.8883	20.7889	21.5877	20.9671	0.201657	0.409044	4	4	4	15.7	15.7	15.7	38.157	0	16.414	77473000	10	0.754777	0.523082	Tb927.6.840:mRNA-p1		1554	Q585G2
Tb927.6.950:mRNA-p1	Q585F2	cysteinyl-tRNA synthetase, putative	23.8993	22.0324	22.0364	22.9585	22.3072	21.0529	0.262247	-0.549852	10	10	10	14	14	14	89.376	0	28.257	142540000	17	0.691112	-0.657614	Tb927.6.950:mRNA-p1		1558	Q585F2
Tb927.7.1050:mRNA-p1;Tb927.7.1040:mRNA-p1	NA	40S ribosomal protein S16, putative;40S ribosomal protein S16, putative	23.5701	22.1701	22.1749	23.0409	23.3987	21.4687	0.000978957	-0.00226339	7	7	7	50.3	50.3	50.3	16.998	0	23.537	222410000	22	0.998247	-0.00300213	Tb927.7.1050:mRNA-p1;Tb927.7.1040:mRNA-p1		1559	NA
Tb927.7.1100:mRNA-p1	Q57WU0	hypothetical protein, conserved	18.3488	20.2517	21.1917	20.7062	20.0548	20.7361	0.261874	0.568296	4	4	4	7.7	7.7	7.7	82.315	0	9.1564	48620000	8	0.688348	0.656804	Tb927.7.1100:mRNA-p1		1561	Q57WU0
Tb927.7.1110:mRNA-p1	Q57WT9	asparagine synthetase a, putative	22.7126	22.8141	23.069	24.1487	23.5151	21.5402	0.0911297	0.202755	11	11	11	43.3	43.3	43.3	39.597	0	122.05	341480000	36	0.866993	0.255803	Tb927.7.1110:mRNA-p1		1562	Q57WT9
Tb927.7.1220:mRNA-p1	Q57WS8	hypothetical protein, conserved	18.6637	18.7569	21.524	21.1277	21.7492	22.11	0.961196	2.01412	7	7	7	9.8	9.8	9.8	117.94	0	19.755	106990000	10	0.293592	2.05277	Tb927.7.1220:mRNA-p1		1564	Q57WS8
Tb927.7.1240:mRNA-p1	Q57WS6	sphingosine kinase A, B, putative	19.409	18.8525	18.9332	20.1559	19.8477	20.7347	1.71077	1.18119	3	3	3	4.7	4.7	4.7	83.577	0	6.249	39403000	5	0.106217	3.77831	Tb927.7.1240:mRNA-p1		1565	Q57WS6
Tb927.7.1300:mRNA-p1	Q57WS0	protein disulfide isomerase, putative	24.9912	23.5442	24.1341	24.7844	23.9084	23.4796	0.104893	-0.165685	19	19	19	53.8	53.8	53.8	41.939	0	86.58	715650000	60	0.850363	-0.291123	Tb927.7.1300:mRNA-p1		1566	Q57WS0
Tb927.7.1310:mRNA-p1	Q57WR9	hypothetical protein, conserved	22.0038	20.8014	24.1096	23.0373	23.6164	24.9515	0.628083	1.56346	29	29	29	25.9	25.9	25.9	152.52	0	90.895	577700000	46	0.412897	1.3951	Tb927.7.1310:mRNA-p1		1567	Q57WR9
Tb927.7.1430:mRNA-p1	Q57WQ7	leucine-rich repeat protein (LRRP), putative	20.0042	19.1731	22.9745	22.2356	22.3411	23.562	0.744768	1.99562	8	8	8	18.5	18.5	18.5	47.759	0	61.676	260830000	21	0.361272	1.62266	Tb927.7.1430:mRNA-p1		1571	Q57WQ7
Tb927.7.1750:mRNA-p1;Tb927.7.1740:mRNA-p1;Tb927.7.1730:mRNA-p1	NA	60S ribosomal protein L7, putative;60S ribosomal protein L7, putative;60S ribosomal protein L7, putative	24.8278	24.7155	23.2683	24.7758	24.6055	23.5151	0.0146307	0.02823	14	14	14	48.8	48.8	48.8	27.713	0	59.871	693790000	59	0.967275	0.0441876	Tb927.7.1750:mRNA-p1;Tb927.7.1740:mRNA-p1;Tb927.7.1730:mRNA-p1;REV__Tb927.3.3460:mRNA-p1		1573	NA
Tb927.7.1780:mRNA-p1	Q57V32	Adenine phosphoribosyltransferase, putative	21.486	21.5744	22.6935	23.0325	22.7933	21.788	0.497102	0.619986	6	6	6	31.5	31.5	31.5	25.973	0	89.836	211440000	26	0.496951	1.13884	Tb927.7.1780:mRNA-p1		1574	Q57V32
Tb927.7.180:mRNA-p1	Q57U36	Trypanosomal VSG domain containing protein, putative	18.9983	19.2685	20.7017	23.2189	23.2912	22.6268	2.39966	3.38946	7	7	7	19.9	19.9	19.9	49.811	0	39.568	230630000	21	0.0407568	5.95782	Tb927.7.180:mRNA-p1		1576	Q57U36
Tb927.7.190:mRNA-p1	Q57U35	thimet oligopeptidase, putative	18.8432	19.154	20.5206	21.5195	20.2343	19.6535	0.567273	0.963219	5	5	5	12.1	12.1	12.1	77.472	0	10.54	50755000	11	0.444345	1.27651	Tb927.7.190:mRNA-p1		1578	Q57U35
Tb927.7.1920:mRNA-p1	Q57V18	paraflagellar rod component, putative	23.0158	22.1954	24.7029	23.9841	24.6219	25.901	0.757961	1.53095	21	21	21	44.6	44.6	44.6	59.271	0	323.31	1168100000	66	0.357583	1.64849	Tb927.7.1920:mRNA-p1		1580	Q57V18
Tb927.7.210:mRNA-p1	Q57U33	Proline dehydrogenase, mitochondrial	21.9373	18.3997	21.5907	22.7579	22.8605	22.0279	0.758225	1.90623	9	9	9	21.4	21.4	21.4	63.858	0	51.602	176440000	27	0.357427	1.649	Tb927.7.210:mRNA-p1		1582	Q57U33
Tb927.7.2190:mRNA-p1	Q57XQ5	translocon-associated protein (TRAP), alpha subunit, putative	22.6216	19.1547	21.7154	22.4709	21.7794	21.7202	0.317442	0.82622	6	6	6	19.5	19.5	19.5	29.242	0	17.244	152480000	14	0.647198	0.775278	Tb927.7.2190:mRNA-p1		1585	Q57XQ5
Tb927.7.220:mRNA-p1	Q57U32	CDP-DAG synthase	19.222	19.0359	19.1688	20.5417	20.3341	20.8203	3.14689	1.42314	2	2	2	10.6	10.6	10.6	46.349	0	5.5629	42549000	8	0.0145714	9.40253	Tb927.7.220:mRNA-p1		1586	Q57U32
Tb927.7.2240:mRNA-p1	Q57XQ0	hypothetical protein, conserved	24.0964	23.8969	22.8654	22.552	22.8485	22.1594	1.20046	-1.09956	10	10	10	17.3	17.3	17.3	59.665	0	34.329	262640000	29	0.20458	-2.55413	Tb927.7.2240:mRNA-p1		1587	Q57XQ0
Tb927.7.2300:mRNA-p1	Q57XP4	Nucleoporin NUP132	21.2143	18.7421	23.4056	24.7269	25.4673	24.5384	1.29077	3.79018	24	24	24	26.4	26.4	26.4	132.36	0	180.75	873170000	61	0.186011	2.75339	Tb927.7.2300:mRNA-p1		1589	Q57XP4
Tb927.7.2550:mRNA-p1	Q57XL9	proteasome regulatory ATPase subunit 5	19.6582	19.2411	21.0076	21.5436	21.2209	21.3389	1.21415	1.39882	6	6	6	23.6	23.6	23.6	49.149	0	12.875	82678000	11	0.20408	2.58393	Tb927.7.2550:mRNA-p1		1595	Q57XL9
Tb927.7.2650:mRNA-p1	Q57XK9	hypothetical protein, conserved	25.2529	24.0228	25.9166	24.9164	25.2857	24.8554	0.0263746	-0.0449053	29	29	29	43.9	43.9	43.9	62.171	0	323.31	1204800000	95	0.949391	-0.0786647	Tb927.7.2650:mRNA-p1;Tb927.7.2640:mRNA-p1		1596	Q57XK9
Tb927.7.2660:mRNA-p1;Tb927.7.2670:mRNA-p1	Q57XK8	zinc finger protein family member, putative;zinc finger protein family member, putative	20.5083	18.8734	22.5627	23.4108	23.1801	23.1648	1.14408	2.60373	3	3	3	12.6	12.6	12.6	43.757	0	116.66	293460000	12	0.216566	2.43277	Tb927.7.2660:mRNA-p1;Tb927.7.2670:mRNA-p1		1597	Q57XK8
Tb927.7.2790:mRNA-p1	Q57Y89	hypothetical protein, conserved	21.5721	20.3048	23.4972	21.9385	22.5083	23.9958	0.387379	1.02288	12	12	12	20.4	20.4	20.4	79.302	0	87.093	311770000	21	0.583063	0.919544	Tb927.7.2790:mRNA-p1		1601	Q57Y89
Tb927.7.2940:mRNA-p1;Tb927.7.2930:mRNA-p1;Tb927.7.2920:mRNA-p1;Tb927.7.2910:mRNA-p1;Tb927.7.2900:mRNA-p1;Tb927.7.2890:mRNA-p1;Tb927.7.2880:mRNA-p1;Tb927.7.2870:mRNA-p1;Tb927.7.2860:mRNA-p1;Tb927.7.2850:mRNA-p1;Tb927.7.2840:mRNA-p1;Tb927.7.2830:mRNA-p1;Tb927.7.2820:mRNA-p1	NA	histone H2A, putative;histone H2A, putative;histone H2A, putative;histone H2A, putative;histone H2A, putative;histone H2A, putative;histone H2A, putative;histone H2A, putative;histone H2A, putative;histone H2A, putative;histone H2A, putative;histone H2A, p	21.4803	20.9923	18.1008	22.9599	22.8285	20.8344	0.734029	2.01648	3	3	3	19.4	19.4	19.4	14.212	0	7.2569	130930000	10	0.359209	1.60165	Tb927.7.2940:mRNA-p1;Tb927.7.2930:mRNA-p1;Tb927.7.2920:mRNA-p1;Tb927.7.2910:mRNA-p1;Tb927.7.2900:mRNA-p1;Tb927.7.2890:mRNA-p1;Tb927.7.2880:mRNA-p1;Tb927.7.2870:mRNA-p1;Tb927.7.2860:mRNA-p1;Tb927.7.2850:mRNA-p1;Tb927.7.2840:mRNA-p1;Tb927.7.2830:mRNA-p1;Tb927.7.2820:mRNA-p1		1602	NA
Tb927.7.2950:mRNA-p1	Q57YA5	ATPase family associated with various cellular activities (AAA), putative	21.1312	19.2778	20.9463	21.7126	21.3981	22.1388	0.969386	1.29809	8	8	8	13.1	13.1	13.1	74.103	0	21.47	93513000	10	0.287742	2.0694	Tb927.7.2950:mRNA-p1		1603	Q57YA5
Tb927.7.3040:mRNA-p1	Q57YB4	F-box and WD40 domain containing protein	22.8885	20.1942	22.5831	22.7143	22.4388	22.9429	0.396176	0.810064	10	10	10	19.1	19.1	19.1	69.073	0	23.926	225880000	15	0.577677	0.937391	Tb927.7.3040:mRNA-p1		1608	Q57YB4
Tb927.7.3180:mRNA-p1	Q57YC8	adaptor complex AP-1 medium subunit, putative	25.293	24.7343	23.1091	24.0542	23.506	23.3347	0.46877	-0.747154	15	15	15	39.6	39.6	39.6	49.235	0	91.444	508600000	50	0.513388	-1.0828	Tb927.7.3180:mRNA-p1		1613	Q57YC8
Tb927.7.3330:mRNA-p1	Q57WE8	Flagellar attachment zone protein 10	25.0209	24.8128	26.1611	25.9606	27.4751	26.7406	1.08188	1.39381	57	57	57	58.3	58.3	58.3	502.65	0	323.31	3785000000	153	0.233249	2.30135	Tb927.7.3330:mRNA-p1		1615	Q57WE8
Tb927.7.3370:mRNA-p1	Q57WF2	Intraflagellar transport protein 74, putative	23.2608	22.1636	23.8349	24.3397	23.9736	23.4842	0.702513	0.84605	26	26	26	46.5	46.5	46.5	67.485	0	119.3	458330000	47	0.371464	1.54012	Tb927.7.3370:mRNA-p1		1616	Q57WF2
Tb927.7.3540:mRNA-p1	Q57WG9	hypothetical protein, conserved	18.3884	19.6249	22.044	19.9971	19.9685	21.1817	0.11521	0.363313	2	2	2	15.1	15.1	15.1	29.572	0	13.237	62581000	4	0.839259	0.317156	Tb927.7.3540:mRNA-p1		1620	Q57WG9
Tb927.7.3550:mRNA-p1	Q57WH0	cytoskeleton associated protein, putative	26.6165	26.9197	27.9871	26.4003	26.7874	26.9302	0.453883	-0.468446	46	46	46	39.7	39.7	39.7	138.16	0	323.31	5040200000	202	0.529011	-1.05322	Tb927.7.3550:mRNA-p1		1621	Q57WH0
Tb927.7.3560:mRNA-p1	Q57WH1	hypothetical protein, conserved	22.1148	19.3915	24.3971	23.267	23.5097	25.0642	0.566397	1.97919	29	29	29	21.1	21.1	21.1	199.21	0	137.13	609120000	57	0.445312	1.2748	Tb927.7.3560:mRNA-p1		1622	Q57WH1
Tb927.7.3630:mRNA-p1	Q57WH8	TPR-repeat-containing chaperone protein DNAJ, putative	23.0399	23.2648	22.9185	22.6574	22.3486	21.8008	1.39028	-0.805494	8	8	8	18.8	18.8	18.8	60.135	0	50.194	181000000	25	0.163075	-2.98068	Tb927.7.3630:mRNA-p1		1624	Q57WH8
Tb927.7.3740:mRNA-p1	Q57WI9	hypothetical protein, conserved	21.1423	21.3339	23.5404	21.8461	23.1545	24.6086	0.467565	1.19754	18	18	18	26.4	26.4	26.4	93.25	0	72.706	433130000	35	0.513523	1.08041	Tb927.7.3740:mRNA-p1		1626	Q57WI9
Tb927.7.3980:mRNA-p1	Q57UM8	tc40 antigen-like	22.9534	22.3047	22.274	22.9091	22.2545	22.4973	0.0503824	0.0429153	11	11	11	14	14	14	97.32	0	33.497	177530000	20	0.915839	0.146699	Tb927.7.3980:mRNA-p1		1634	Q57UM8
Tb927.7.4020:mRNA-p1	Q57UN2	protein phosphatase 2C, putative	20.5109	19.3221	21.7286	20.4984	20.5204	21.0726	0.0871291	0.176606	5	5	5	10.5	10.5	10.5	78.079	0	8.3194	66312000	6	0.871197	0.245402	Tb927.7.4020:mRNA-p1		1635	Q57UN2
Tb927.7.4100:mRNA-p1	Q57UP0	Domain of unknown function (DUF4201), putative	18.2471	19.1197	20.4435	20.4095	20.4281	21.3275	0.961752	1.45155	6	6	6	15	15	15	56.72	0	11.878	49693000	10	0.293745	2.05389	Tb927.7.4100:mRNA-p1		1637	Q57UP0
Tb927.7.4180:mRNA-p1	Q57UP8	fatty acid elongase, putative	24.9461	24.8588	24.2225	23.5225	23.5775	23.8274	1.86016	-1.03334	9	9	9	29.2	29.2	29.2	33.87	0	32.282	631440000	37	0.086973	-4.19071	Tb927.7.4180:mRNA-p1		1639	Q57UP8
Tb927.7.4290:mRNA-p1	Q57UQ9	N-terminal conserved domain of Nudc./CS domain containing protein, putative	19.3753	19.836	19.3921	21.1057	19.7005	19.423	0.426977	0.541953	3	3	3	9.1	9.1	9.1	33.703	0	7.1283	36856000	5	0.55118	0.999466	Tb927.7.4290:mRNA-p1		1640	Q57UQ9
Tb927.7.4390:mRNA-p1	Q57X55	threonine synthase, putative	21.8795	19.0898	21.7241	21.4472	21.1308	21.0748	0.128616	0.319798	4	4	4	5.8	5.8	5.8	73.873	0	5.5754	87409000	8	0.82313	0.350451	Tb927.7.4390:mRNA-p1		1641	Q57X55
Tb927.7.4460:mRNA-p1	Q57X62	von Willebrand factor type A domain containing protein, putative	22.3508	21.9715	23.2754	21.7686	22.9798	23.7359	0.160452	0.295545	12	12	12	17.2	17.2	17.2	91.199	0	42.718	301460000	30	0.791561	0.427369	Tb927.7.4460:mRNA-p1		1644	Q57X62
Tb927.7.470:mRNA-p1	Q57U07	Enriched in surface-labeled proteome protein 14	21.7433	22.0668	19.0851	21.7634	21.4466	21.4501	0.244542	0.588272	4	4	4	20.2	20.2	20.2	33.145	0	10.53	93690000	10	0.705893	0.61896	Tb927.7.470:mRNA-p1		1646	Q57U07
Tb927.7.5160:mRNA-p1	Q57ZH3	deoxyuridine triphosphatase, putative	22.0928	18.5323	21.1592	22.1211	21.4132	21.334	0.396943	1.02801	4	4	4	13.9	13.9	13.9	31.943	0	11.174	99014000	7	0.577183	0.938946	Tb927.7.5160:mRNA-p1		1649	Q57ZH3
Tb927.7.5180:mRNA-p1;Tb927.7.5170:mRNA-p1	Q57ZH1	60S ribosomal protein L23a, putative;60S ribosomal protein L25	21.3892	18.7289	20.1911	22.6169	23.0137	20.6137	0.860243	1.97834	5	5	5	34.8	34.8	34.8	18.17	0	18.59	118330000	13	0.327672	1.85018	Tb927.7.5180:mRNA-p1;Tb927.7.5170:mRNA-p1		1650	Q57ZH1
Tb927.7.5340:mRNA-p1	Q57ZF5	hypothetical protein, conserved	22.4956	22.4259	22.9957	23.7613	23.8354	23.4875	2.14625	1.05568	16	16	16	32.9	32.9	32.9	56.822	0	57.059	389090000	32	0.0614694	5.06792	Tb927.7.5340:mRNA-p1		1656	Q57ZF5
Tb927.7.5560:mRNA-p1	Q582H1	glucosamine-fructose-6-phosphate aminotransferase, putative	21.3026	19.6309	21.6649	21.6034	21.1562	21.6836	0.402237	0.614932	4	4	4	8.3	8.3	8.3	71.523	0	12.913	97760000	11	0.571552	0.949658	Tb927.7.5560:mRNA-p1		1658	Q582H1
Tb927.7.5660:mRNA-p1	Q582I1	hypothetical protein, conserved	21.642	21.399	23.4288	21.9638	23.1406	23.7229	0.404835	0.785818	10	10	10	23.1	23.1	23.1	65.139	0	40.848	327650000	38	0.568501	0.954906	Tb927.7.5660:mRNA-p1		1660	Q582I1
Tb927.7.5750:mRNA-p1	Q582J0	hypothetical protein, conserved	18.2461	19.1484	20.6446	21.1228	21.5676	21.2221	1.28859	1.95778	6	6	6	7.7	7.7	7.7	116.49	0	20.535	71924000	10	0.185659	2.74851	Tb927.7.5750:mRNA-p1		1663	Q582J0
Tb927.7.5890:mRNA-p1	Q582K4	hypothetical protein, conserved	19.7216	19.5176	19.6008	20.8212	21.0003	21.0721	3.84354	1.3512	3	3	3	5.7	5.7	5.7	73.556	0	10.26	55539000	4	0.0137143	14.186	Tb927.7.5890:mRNA-p1		1667	Q582K4
Tb927.7.5940:mRNA-p1;Tb927.7.5990:mRNA-p1;Tb927.7.5970:mRNA-p1;Tb927.7.5950:mRNA-p1;Tb927.7.5930:mRNA-p1	Q582K9	Protein Associated with Differentiation;protein associated with differentiation 7, putative;protein associated with differentiation 5, putative;protein associated with differentiation 3, putative;Protein Associated with Differentiation 1	22.6981	18.5003	21.6985	21.8881	21.7466	21.8168	0.269034	0.851562	3	3	3	6.4	6.4	6.4	67.151	0	13.297	101490000	8	0.68468	0.672303	Tb927.7.5940:mRNA-p1;Tb927.7.5990:mRNA-p1;Tb927.7.5970:mRNA-p1;Tb927.7.5950:mRNA-p1;Tb927.7.5930:mRNA-p1;Tb927.7.6000:mRNA-p1;Tb927.7.5980:mRNA-p1;Tb927.7.5960:mRNA-p1		1668	Q582K9
Tb927.7.6090:mRNA-p1	Q57VK2	eukaryotic translation initiation factor 3 subunit a	25.693	24.7107	24.6437	24.9696	24.0115	24.2905	0.598342	-0.591933	31	31	31	40.8	40.8	40.8	88.162	0	232.82	808860000	78	0.4338	-1.33715	Tb927.7.6090:mRNA-p1		1669	Q57VK2
Tb927.7.6260:mRNA-p1	Q57VI5	TPR repeat, putative	21.3789	21.5409	21.2637	24.0651	23.8018	22.1114	1.45314	1.9316	13	13	13	41.3	41.3	41.3	36.454	0	77.067	306270000	38	0.162531	3.12881	Tb927.7.6260:mRNA-p1		1670	Q57VI5
Tb927.7.6280:mRNA-p1	Q57VI3	Domain of unknown function (DUF3508), putative	21.4032	18.665	22.1358	20.7775	21.3448	22.4245	0.269072	0.780947	12	12	12	22.5	22.5	22.5	72.053	0	41.324	131590000	22	0.686358	0.672386	Tb927.7.6280:mRNA-p1		1671	Q57VI3
Tb927.7.6290:mRNA-p1	Q57VI2	kinesin, putative	23.9206	25.102	25.3495	23.5993	24.6139	25.2864	0.166252	-0.290846	16	16	16	26.2	26.2	26.2	96.951	0	58.991	635100000	33	0.786917	-0.441087	Tb927.7.6290:mRNA-p1		1672	Q57VI2
Tb927.7.6610:mRNA-p1	Q57Y68	hypothetical protein, conserved	20.793	22.2743	21.9755	20.2607	20.7544	21.2704	0.78841	-0.919114	6	6	6	5.6	5.6	5.6	96.787	0	6.3279	74250000	8	0.35306	-1.70824	Tb927.7.6610:mRNA-p1		1675	Q57Y68
Tb927.7.6640:mRNA-p1	Q57Y65	hypothetical protein, conserved	20.0315	18.837	21.4941	20.8962	21.1194	22.7811	0.692893	1.47806	11	11	11	9.6	9.6	9.6	172.49	0	31.398	122320000	15	0.375874	1.52136	Tb927.7.6640:mRNA-p1		1676	Q57Y65
Tb927.7.6650:mRNA-p1	Q57Y64	Colon cancer-associated protein Mic1-like, putative	20.2385	18.9101	20.5812	20.2679	20.3744	20.7442	0.448528	0.552209	4	4	4	5.2	5.2	5.2	118.42	0	9.0827	49859000	7	0.532203	1.04255	Tb927.7.6650:mRNA-p1		1677	Q57Y64
Tb927.7.6670:mRNA-p1	Q57Y62	hypothetical protein, conserved	21.9671	22.4107	22.4543	24.4459	24.8472	24.2189	3.11917	2.22665	34	34	34	14.7	14.7	14.7	332.9	0	149.65	604640000	57	0.01275	9.24806	Tb927.7.6670:mRNA-p1;Tb11.v5.0444.1-p1		1678	Q57Y62
Tb927.7.6890:mRNA-p1	Q57XQ9	methyltransferase domain containing protein, putative	19.4336	18.8869	18.8972	21.3062	21.9074	21.3601	3.12892	2.45201	5	5	5	24	24	24	28.794	0	9.5629	80918000	8	0.0136	9.30214	Tb927.7.6890:mRNA-p1		1680	Q57XQ9
Tb927.7.6910:mRNA-p1	Q57XR1	Phosphatidylinositol 4-phosphate 5-kinase, putative	24.4876	24.4992	25.8588	24.085	25.6522	25.7851	0.115295	0.225568	32	32	32	46.3	46.3	46.3	92.255	0	234.05	1543100000	106	0.840138	0.317368	Tb927.7.6910:mRNA-p1		1682	Q57XR1
Tb927.7.6930:mRNA-p1	Q57XR3	ATPase, putative	20.7314	18.6236	20.1036	20.9418	20.5507	20.7776	0.669532	0.937213	6	6	6	14.1	14.1	14.1	55.82	0	20.039	55874000	10	0.388503	1.47583	Tb927.7.6930:mRNA-p1		1683	Q57XR3
Tb927.7.6980:mRNA-p1	Q57XR8	Mono-functional DNA-alkylating methyl methanesulfonate N-term/CPSF A subunit region, putative	21.259	21.344	21.7899	23.7855	23.0834	22.7389	2.11872	1.73828	18	18	18	17.6	17.6	17.6	194.95	0	70.279	292510000	31	0.0568302	4.97801	Tb927.7.6980:mRNA-p1		1685	Q57XR8
Tb927.7.7000:mRNA-p1	Q57XS0	hook complex protein, conserved	19.0001	19.0198	21.1091	20.8932	22.1095	22.0674	1.15642	1.98036	8	8	8	8.2	8.2	8.2	175.61	0	23.026	102540000	10	0.213112	2.45913	Tb927.7.7000:mRNA-p1;Tb11.v5.0739.1-p1		1686	Q57XS0
Tb927.7.710:mRNA-p1	Q57VR7	heat shock 70 kDa protein, putative	24.9945	25.3027	24.4922	24.8777	24.1264	24.053	0.749361	-0.577416	23	20	20	37.9	33.2	33.2	70.211	0	151.84	746630000	62	0.360324	-1.63165	Tb927.7.710:mRNA-p1		1688	Q57VR7
Tb927.7.7430:mRNA-p1;Tb927.7.7420:mRNA-p1	NA	ATP synthase F1, alpha subunit;ATP synthase F1, alpha subunit	24.7703	23.7419	24.1081	24.4088	24.3859	24.0474	0.0808739	0.0739307	14	14	14	29.5	29.5	29.5	63.502	0	46.483	640560000	44	0.878957	0.229013	Tb927.7.7430:mRNA-p1;Tb927.7.7420:mRNA-p1		1695	NA
Tb927.7.7460:mRNA-p1	Q57TY3	hypothetical protein, conserved	22.7411	22.4886	22.6553	22.4848	22.015	21.7333	1.11915	-0.550659	4	4	4	25.5	25.5	25.5	22.358	0	9.1415	167390000	14	0.22149	-2.37979	Tb927.7.7460:mRNA-p1		1696	Q57TY3
Tb927.7.760:mRNA-p1	Q57VS2	hypothetical protein, conserved	21.155	20.5231	21.9579	21.2012	21.9213	22.1404	0.466596	0.542317	6	6	6	12.3	12.3	12.3	63.497	0	27.29	122910000	17	0.512799	1.07849	Tb927.7.760:mRNA-p1		1698	Q57VS2
Tb927.7.900:mRNA-p1	Q57VT6	hypothetical protein, conserved	21.9931	21.7809	21.2144	22.3504	22.4419	22.1179	1.19656	0.640608	12	12	12	31.4	31.4	31.4	64.798	0	81.47	167760000	22	0.202686	2.54566	Tb927.7.900:mRNA-p1		1700	Q57VT6
Tb927.7.920:mRNA-p1	Q57VT8	Inner arm dynein 5-1	23.2309	21.8483	24.9082	23.4726	24.8141	25.4788	0.52021	1.25939	61	59	59	19.5	19.1	19.1	468.08	0	118.23	945600000	98	0.468867	1.18433	Tb927.7.920:mRNA-p1;Tb11.v5.0698.1-p1		1701	Q57VT8
Tb927.7.990:mRNA-p1	Q57VU5	chaperone protein DnaJ, putative	20.874	20.5953	19.396	21.3284	21.7317	20.9503	0.969662	1.04834	5	5	5	7.2	7.2	7.2	86.6	0	24.781	69369000	9	0.288354	2.06996	Tb927.7.990:mRNA-p1		1704	Q57VU5
Tb927.8.1200:mRNA-p1;Tb927.8.1180:mRNA-p1;Tb927.8.1160:mRNA-p1	D6XMU9	vacuolar-type Ca2+-ATPase 2;vacuolar-type Ca2+-ATPase 1;vacuolar-type Ca2+-ATPase, putative	23.5482	23.6165	23.1506	23.4463	23.1671	23.6302	0.0410277	-0.0238749	15	15	15	15.6	15.6	15.6	119	0	52.333	409300000	46	0.926902	-0.120557	Tb927.8.1200:mRNA-p1;Tb927.8.1180:mRNA-p1;Tb927.8.1160:mRNA-p1		1706	D6XMU9
Tb927.8.1340:mRNA-p1;Tb927.8.1330:mRNA-p1	NA	60S ribosomal protein L7a, putative;60S ribosomal protein L7a, putative	24.7723	24.7152	23.8799	24.1411	24.0858	23.4619	0.706689	-0.559563	9	9	9	34.8	34.8	34.8	30.879	0	37.79	428790000	25	0.368803	-1.54826	Tb927.8.1340:mRNA-p1;Tb927.8.1330:mRNA-p1		1707	NA
Tb927.8.1500:mRNA-p1	Q580H3	hypothetical protein, conserved	23.1959	22.7874	21.8617	22.1238	21.6741	21.8855	0.801571	-0.720547	4	4	4	10	10	10	63.206	0	16.889	129220000	15	0.351278	-1.73414	Tb927.8.1500:mRNA-p1		1710	Q580H3
Tb927.8.1510:mRNA-p1	Q580H2	ATP-dependent RNA helicase DBP2B, putative	23.0176	23.0016	21.5974	22.9637	22.0783	21.5336	0.214426	-0.347037	12	12	12	22.3	22.3	22.3	62.439	0	34.967	161990000	16	0.741225	-0.551992	Tb927.8.1510:mRNA-p1		1711	Q580H2
Tb927.8.1540:mRNA-p1	Q580G9	hypothetical protein, conserved	21.8408	21.7223	23.4526	21.9339	22.0936	23.962	0.140086	0.324565	17	17	17	24.3	24.3	24.3	97.778	0	54.053	291470000	29	0.818154	0.378497	Tb927.8.1540:mRNA-p1		1712	Q580G9
Tb927.8.1550:mRNA-p1	Q580G8	paraflagellar rod component, putative	25.1911	25.5494	27.8873	27.2096	27.521	29.0117	0.776469	1.7048	72	72	72	78.4	78.4	78.4	88.178	0	323.31	9926400000	349	0.354305	1.68478	Tb927.8.1550:mRNA-p1		1713	Q580G8
Tb927.8.1560:mRNA-p1	Q580G7	hypothetical protein, conserved	19.7898	20.7798	20.8079	21.1345	20.9087	21.3477	0.872561	0.671101	6	6	6	15.4	15.4	15.4	69.483	0	30.205	74305000	11	0.326748	1.87468	Tb927.8.1560:mRNA-p1		1714	Q580G7
Tb927.8.1570:mRNA-p1	Q580G6	Uncharacterised protein family (UPF0172), putative	20.9968	20.4546	21.2669	22.9406	22.635	21.012	0.935899	1.28977	4	4	4	21.7	21.7	21.7	28.825	0	12.907	158680000	12	0.296115	2.0016	Tb927.8.1570:mRNA-p1		1715	Q580G6
Tb927.8.1590:mRNA-p1	Q580G4	ubiquitin-protein ligase, putative	21.4122	22.0122	22.6792	22.9024	21.6676	23.1995	0.394211	0.555266	21	21	21	7.2	7.2	7.2	470.71	0	53.002	228140000	30	0.579006	0.933411	Tb927.8.1590:mRNA-p1		1716	Q580G4
Tb927.8.1600.1:mRNA-p1;Tb927.8.1600.2:mRNA-p1	NA	lysyl-tRNA synthetase, putative;lysyl-tRNA synthetase, putative	25.1631	22.4337	23.8399	23.8351	22.9743	22.8635	0.27965	-0.58792	16	16	16	28.3	28.3	28.3	66.786	0	40.645	283570000	30	0.681026	-0.69515	Tb927.8.1600.1:mRNA-p1;Tb927.8.1600.2:mRNA-p1		1717	NA
Tb927.8.1710:mRNA-p1	Q580F3	protein phosphatase 2A, regulatory subunit B, putative	22.5997	20.4978	18.4448	20.2382	20.2991	19.1975	0.183504	-0.602501	4	4	4	9.7	9.7	9.7	46.112	0	6.9757	45576000	10	0.771312	-0.481398	Tb927.8.1710:mRNA-p1		1718	Q580F3
Tb927.8.1740:mRNA-p1	Q582A8	hypothetical protein, conserved	22.8775	22.9014	21.5621	21.9942	21.4871	21.0987	0.832103	-0.920282	6	6	6	15.5	15.5	15.5	62.143	0	17.797	129160000	17	0.340505	-1.79439	Tb927.8.1740:mRNA-p1		1720	Q582A8
Tb927.8.1840:mRNA-p1	Q581Z8	Sec7 domain containing protein, putative	22.6499	22.8982	22.6563	22.7074	22.484	22.8124	0.203774	-0.0668805	15	15	15	8.7	8.7	8.7	225.88	0	40.554	245690000	31	0.753005	-0.527898	Tb927.8.1840:mRNA-p1		1721	Q581Z8
Tb927.8.1870:mRNA-p1	Q581Z5	Golgi/lysosome glycoprotein 1	26.8733	26.9178	26.2359	26.1361	25.9744	24.6323	0.976991	-1.09467	27	27	27	46.3	46.3	46.3	67.597	0	323.31	2230200000	105	0.283548	-2.08487	Tb927.8.1870:mRNA-p1		1722	Q581Z5
Tb927.8.1940:mRNA-p1	Q581Y8	endosomal integral membrane protein, putative	18.74	19.6853	19.1207	20.6851	19.8762	19.9562	1.23606	0.990474	2	2	2	4.6	4.6	4.6	70.463	0	5.0345	35111000	5	0.203684	2.63193	Tb927.8.1940:mRNA-p1		1723	Q581Y8
Tb927.8.1960:mRNA-p1	Q581Y6	hypothetical protein, conserved	22.0802	18.7297	22.3257	22.1177	21.6295	21.7936	0.275367	0.801697	5	5	5	14.5	14.5	14.5	48.425	0	9.1791	110870000	13	0.681418	0.685951	Tb927.8.1960:mRNA-p1		1724	Q581Y6
Tb927.8.1990:mRNA-p1	D6XKT6	peroxidoxin	25.9083	26.044	25.9576	26.0305	25.6317	25.3335	0.672005	-0.304694	14	14	14	51.3	51.3	51.3	25.631	0	88.274	1720000000	81	0.386407	-1.48065	Tb927.8.1990:mRNA-p1		1726	D6XKT6
Tb927.8.2030:mRNA-p1	Q581X9	hypothetical protein, conserved	23.939	23.7449	24.5898	23.3819	23.3076	23.2855	1.3898	-0.766267	17	17	17	43.2	43.2	43.2	48.238	0	111.9	483300000	49	0.161973	-2.97956	Tb927.8.2030:mRNA-p1		1727	Q581X9
Tb927.8.2050:mRNA-p1	Q581X7	GDP-mannose pyrophosphorylase	22.1662	21.9325	21.2822	21.7856	21.0954	21.2856	0.532128	-0.404757	4	4	4	13	13	13	40.704	0	5.9127	78156000	7	0.462176	-1.20772	Tb927.8.2050:mRNA-p1		1728	Q581X7
Tb927.8.2070:mRNA-p1;Tb927.8.2280:mRNA-p1;Tb927.8.2270:mRNA-p1;Tb927.8.2260:mRNA-p1	Q581X5	Present in the outer mitochondrial membrane proteome 39-1;Present in the outer mitochondrial membrane proteome 39-4;Present in the outer mitochondrial membrane proteome 39-3;Present in the outer mitochondrial membrane proteome 39-2	19.425	19.1696	21.9971	22.0254	21.2472	22.7521	0.838634	1.81103	4	4	4	42.2	42.2	42.2	21.799	0	8.856	184140000	15	0.336804	1.80731	Tb927.8.2070:mRNA-p1;Tb927.8.2280:mRNA-p1;Tb927.8.2270:mRNA-p1;Tb927.8.2260:mRNA-p1		1730	Q581X5
Tb927.8.2130:mRNA-p1	Q581W9	cyclic nucleotide-binding domain containing protein, putative	18.4386	19.817	19.7051	18.7768	19.6895	20.612	0.2091	0.372549	4	4	4	8.4	8.4	8.4	56.991	0	5.6504	29985000	6	0.749984	0.539972	Tb927.8.2130:mRNA-p1		1733	Q581W9
Tb927.8.2160:mRNA-p1	Q581W6	p-glycoprotein	18.9885	20.0873	20.1942	20.5682	20.3168	21.1363	0.942352	0.91707	9	9	9	6.9	6.9	6.9	174.68	0	16.241	56814000	13	0.29526	2.01462	Tb927.8.2160:mRNA-p1		1734	Q581W6
Tb927.8.2200:mRNA-p1	Q581W2	terbinafine resistance locus protein (yip1), putative	21.0476	18.1945	20.2439	21.9685	21.7175	20.6484	0.793213	1.61615	4	4	4	24.3	24.3	24.3	20.718	0	36.232	94198000	12	0.352495	1.71769	Tb927.8.2200:mRNA-p1		1735	Q581W2
Tb927.8.2380:mRNA-p1	Q57XF1	ABC transporter, putative	21.1235	19.0732	20.3423	21.0096	20.741	20.9739	0.531965	0.72846	4	4	4	3.7	3.7	3.7	126.93	0	9.1687	57801000	4	0.461394	1.2074	Tb927.8.2380:mRNA-p1		1736	Q57XF1
Tb927.8.2520:mRNA-p1	Q57XD7	acetyl-CoA synthetase, putative	22.2622	19.3656	22.333	23.3001	22.81	21.9829	0.585097	1.37741	10	10	10	25.6	25.6	25.6	74.666	0	74.907	229560000	23	0.437033	1.31132	Tb927.8.2520:mRNA-p1		1740	Q57XD7
Tb927.8.2540:mRNA-p1	Q57XD5	3-ketoacyl-CoA thiolase, putative	24.9896	25.334	24.7281	25.7747	25.3179	24.4491	0.141889	0.163308	20	20	20	57.3	57.3	57.3	46.244	0	323.31	1279400000	65	0.816932	0.382872	Tb927.8.2540:mRNA-p1		1741	Q57XD5
Tb927.8.2630:mRNA-p1	Q57XC6	kinesin-C	24.519	23.1882	25.9799	25.355	25.9757	26.2366	0.695313	1.29341	46	46	46	51.6	51.6	51.6	85.189	0	323.31	2089000000	139	0.375563	1.52607	Tb927.8.2630:mRNA-p1		1744	Q57XC6
Tb927.8.2640:mRNA-p1	Q57XC5	ubiquitin-activating enzyme E1, putative	23.926	23.1741	23.5616	23.1388	22.9714	22.9253	1.1251	-0.542049	17	17	17	25.6	25.6	25.6	116.41	0	134.25	298860000	41	0.219593	-2.39239	Tb927.8.2640:mRNA-p1		1745	Q57XC5
Tb927.8.2660:mRNA-p1;Tb11.v5.0471.1-p1	Q57XC3	Galactose oxidase, central domain containing protein, putative;kelch motif containing protein, putative	19.5892	19.8307	21.8591	20.957	21.5002	22.4157	0.647346	1.19795	10	10	10	7.4	7.4	7.4	209.69	0	25.257	119220000	15	0.397858	1.43262	Tb927.8.2660:mRNA-p1;Tb11.v5.0471.1-p1		1746	Q57XC3
Tb927.8.3060:mRNA-p1	Q57W67	metallo-peptidase, Clan MF, Family M17	22.4744	19.407	23.8017	23.1359	23.711	24.3012	0.607634	1.82167	16	16	16	27.3	27.3	27.3	71.314	0	56.912	474520000	40	0.428751	1.35526	Tb927.8.3060:mRNA-p1		1751	Q57W67
Tb927.8.3100:mRNA-p1	Q57W63	coronin, putative	23.8359	23.2124	22.7639	22.3951	22.0187	21.9943	1.55172	-1.13466	8	8	8	25.3	25.3	25.3	54.719	0	20.521	155150000	20	0.141929	-3.3689	Tb927.8.3100:mRNA-p1		1752	Q57W63
Tb927.8.3150:mRNA-p1	Q57YZ8	T-complex protein 1, gamma subunit, putative	25.4271	25.5094	24.5077	24.4837	24.053	23.8107	1.28535	-1.03229	22	22	22	53.8	53.8	53.8	60.817	0	235.15	876400000	80	0.185393	-2.74126	Tb927.8.3150:mRNA-p1		1753	Q57YZ8
Tb927.8.3250:mRNA-p1	Q57YY8	dynein heavy chain, putative	23.1216	22.1012	25.4855	24.6458	25.0787	26.111	0.714953	1.70907	84	84	84	22.2	22.2	22.2	537.36	0	286.31	1426800000	134	0.364458	1.56439	Tb927.8.3250:mRNA-p1		1754	Q57YY8
Tb927.8.3410:mRNA-p1	Q57YX2	Inositol hexakisphosphate, putative	19.7413	21.0179	20.312	22.0365	21.4028	21.5429	1.4545	1.30367	11	11	11	9	9	9	170.41	0	24.035	96179000	21	0.164254	3.13205	Tb927.8.3410:mRNA-p1		1756	Q57YX2
Tb927.8.3530:mRNA-p1	Q57YW0	glycerol-3-phosphate dehydrogenase [NAD+], glycosomal	29.1097	28.9219	28.1569	28.2373	28.5128	28.2161	0.593967	-0.407422	26	26	26	62.4	62.4	62.4	37.805	0	323.31	11525000000	231	0.434457	-1.32862	Tb927.8.3530:mRNA-p1		1757	Q57YW0
Tb927.8.3550:mRNA-p1	Q580X5	mitogen-activated protein kinase 3, putative	21.0109	21.0552	20.922	20.9103	20.5611	20.5323	1.20822	-0.328129	4	4	4	10.5	10.5	10.5	42.672	0	5.6172	59666000	5	0.202956	-2.571	Tb927.8.3550:mRNA-p1		1758	Q580X5
Tb927.8.3650:mRNA-p1;Tb927.8.3630:mRNA-p1;Tb927.8.3620:mRNA-p1;Tb11.v5.0766.1-p1	Q580Y5	folate transporter, putative;folate transporter, putative;folate transporter, putative;folate transporter, putative	20.5912	20.0482	20.9504	19.3327	21.3843	21.0039	0.0213598	0.0437107	3	3	3	3.5	3.5	3.5	69.928	0	10.837	51261000	7	0.958921	0.064045	Tb927.8.3650:mRNA-p1;Tb927.8.3630:mRNA-p1;Tb927.8.3620:mRNA-p1;Tb11.v5.0766.1-p1		1761	Q580Y5
Tb927.8.3660:mRNA-p1	Q580Y6	protein transport protein SEC23	20.7778	18.7774	20.8153	20.8357	20.2571	20.654	0.263625	0.458764	4	4	4	5.1	5.1	5.1	106.63	0	4.1003	50401000	5	0.691104	0.660601	Tb927.8.3660:mRNA-p1		1762	Q580Y6
Tb927.8.3690:mRNA-p1	Q580Y9	isocitrate dehydrogenase [NADP], mitochondrial precursor, putative	21.9225	21.8113	21.7462	22.4313	22.1926	20.8328	0.00505931	-0.00772921	7	6	6	23.8	21.5	21.5	48.565	0	93.19	133430000	15	0.988483	-0.0154433	Tb927.8.3690:mRNA-p1		1763	Q580Y9
Tb927.8.3750:mRNA-p1	Q580Z5	nucleolar protein 56, putative	22.8377	22.8137	23.1577	22.7818	22.567	22.9979	0.390112	-0.154139	11	10	10	28.2	25.7	25.7	54.358	0	72.018	314160000	24	0.581766	-0.925095	Tb927.8.3750:mRNA-p1		1764	Q580Z5
Tb927.8.3770:mRNA-p1	Q580Z7	Mitogen-activated protein kinase 10, putative	22.7345	23.2412	22.8453	22.9847	22.7305	22.6482	0.342865	-0.152521	12	12	12	39.6	39.6	39.6	46.936	0	53.34	231120000	21	0.624306	-0.828256	Tb927.8.3770:mRNA-p1		1765	Q580Z7
Tb927.8.3840:mRNA-p1	Q581A4	hypothetical protein, conserved	21.0228	19.1463	20.981	21.6064	21.0804	20.9109	0.553267	0.815862	6	6	6	13.9	13.9	13.9	80.049	0	19.868	78149000	9	0.44899	1.24913	Tb927.8.3840:mRNA-p1		1767	Q581A4
Tb927.8.3950:mRNA-p1	Q581B5	hypothetical protein, conserved	21.2316	18.8217	21.8971	22.907	23.1475	22.8284	1.15715	2.31085	15	15	15	20.5	20.5	20.5	102.13	0	44.091	238740000	30	0.212955	2.46071	Tb927.8.3950:mRNA-p1		1768	Q581B5
Tb927.8.4060:mRNA-p1	Q581C6	flagellum-adhesion glycoprotein, putative	22.8352	19.3483	24.5165	22.8942	24.2497	23.3366	0.329706	1.26018	9	9	1	22	22	2.7	64.417	0	57.233	457800000	36	0.640549	0.80092	Tb927.8.4060:mRNA-p1		1769	Q581C6
Tb927.8.4330:mRNA-p1	D6XLG8	small GTP-binding protein Rab11	21.5225	18.909	21.3644	22.3216	22.2116	21.807	0.814988	1.51477	6	6	6	25.9	25.9	25.9	23.527	0	16.484	132860000	16	0.349507	1.76058	Tb927.8.4330:mRNA-p1		1775	D6XLG8
Tb927.8.4400:mRNA-p1	Q57VZ5	hypothetical protein, conserved	22.857	18.6107	24.5168	23.055	23.7719	24.923	0.449241	1.9218	18	18	18	36.7	36.7	36.7	75.932	0	140.37	659120000	51	0.532481	1.04398	Tb927.8.4400:mRNA-p1		1777	Q57VZ5
Tb927.8.4430:mRNA-p1	Q57VZ2	uridine phosphorylase	24.6873	23.9747	23.2157	24.2838	24.0271	20.1491	0.334927	-1.13923	13	13	13	41.6	41.6	41.6	36.925	0	178.46	500770000	41	0.63231	-0.811787	Tb927.8.4430:mRNA-p1		1778	Q57VZ2
Tb927.8.4580:mRNA-p1	Q57UZ3	Basal body protein	22.455	21.9501	23.7661	23.1078	23.6849	24.3453	0.694636	0.988951	17	17	17	42.7	42.7	42.7	58.084	0	84.474	488520000	33	0.375497	1.52476	Tb927.8.4580:mRNA-p1		1783	Q57UZ3
Tb927.8.4640:mRNA-p1	Q57UY7	flagellar protofilament ribbon protein, putative	21.5856	21.5054	21.5812	21.402	22.0225	22.144	0.575111	0.298732	5	5	5	11.7	11.7	11.7	46.865	0	9.0241	131060000	8	0.437175	1.29182	Tb927.8.4640:mRNA-p1		1784	Q57UY7
Tb927.8.4770:mRNA-p1	D6XLL1	small GTP-binding protein Rab18	17.7974	19.0657	20.1511	22.0659	22.1366	21.6337	1.86779	2.94065	3	3	3	14.4	14.4	14.4	23.467	0	3.943	104130000	5	0.0852055	4.21253	Tb927.8.4770:mRNA-p1		1785	D6XLL1
Tb927.8.4780:mRNA-p1	Q57UX4	Flagellar Member 3	23.9514	22.9572	25.8221	25.0243	25.4087	26.2831	0.654224	1.32849	63	63	63	28.5	28.5	28.5	468.13	0	323.31	1740500000	148	0.393479	1.44601	Tb927.8.4780:mRNA-p1		1786	Q57UX4
Tb927.8.4810:mRNA-p1	Q57UX1	prohibitin 1	22.0893	22.0259	20.6375	23.5105	23.1671	18.5792	0.0342434	0.168044	11	11	11	41.9	41.9	41.9	31.429	0	27.239	200300000	20	0.934039	0.101309	Tb927.8.4810:mRNA-p1		1787	Q57UX1
Tb927.8.4850:mRNA-p1	Q57UW7	hypothetical protein, conserved	18.9924	19.0324	18.3858	22.2844	22.2278	22.0873	4.00991	3.3963	7	7	7	27.7	27.7	27.7	32.956	0	18.692	123250000	17	0.024	15.6342	Tb927.8.4850:mRNA-p1		1788	Q57UW7
Tb927.8.4870:mRNA-p1	Q57UW5	DIGIT	20.9241	19.8527	22.1185	20.2624	20.9856	22.5103	0.111916	0.287643	8	8	8	7.6	7.6	7.6	136.49	0	18.242	118100000	13	0.842351	0.308883	Tb927.8.4870:mRNA-p1		1789	Q57UW5
Tb927.8.4890:mRNA-p1	Q57UW3	pol-associated gene 1	23.1062	22.6114	23.0701	22.1733	21.9938	22.2574	1.94716	-0.787729	5	5	5	17.2	17.2	17.2	49.202	0	71.863	182200000	17	0.0824848	-4.44459	Tb927.8.4890:mRNA-p1		1790	Q57UW3
Tb927.8.5050:mRNA-p1	Q57UH7	OTU-like cysteine protease, putative	19.2396	20.7333	21.8551	21.1158	20.8595	21.6165	0.302884	0.587887	7	7	7	10.6	10.6	10.6	80.96	0	11.888	95843000	9	0.660914	0.74462	Tb927.8.5050:mRNA-p1		1792	Q57UH7
Tb927.8.5090:mRNA-p1;Tb11.v5.0723.1-p1	Q57UI1	DNA-directed RNA polymerase I largest subunit;DNA-directed rna polymerase I largest subunit, putative	21.7747	19.1732	22.5114	22.2083	22.1037	22.5373	0.480902	1.13002	12	12	12	8.9	8.9	8.9	195.95	0	17.572	160550000	14	0.503585	1.10684	Tb927.8.5090:mRNA-p1;Tb11.v5.0723.1-p1		1794	Q57UI1
Tb927.8.5140:mRNA-p1	Q57UI6	diacylglycerol kinase, putative	19.3349	18.9395	18.1445	20.0304	19.4173	18.9488	0.63241	0.65921	2	2	2	6.1	6.1	6.1	62.699	0	3.9578	19463000	3	0.408673	1.40353	Tb927.8.5140:mRNA-p1		1795	Q57UI6
Tb927.8.5250:mRNA-p1	Q57UJ7	delta-coat protein, putative	21.188	18.2548	18.7124	21.6685	21.5773	20.2558	0.809017	1.78212	3	3	3	7.3	7.3	7.3	57.33	0	5.9992	57873000	7	0.352105	1.74881	Tb927.8.5250:mRNA-p1		1798	Q57UJ7
Tb927.8.5300:mRNA-p1	Q57UK2	hypothetical protein, conserved	19.5071	20.0529	20.7951	19.909	20.3263	22.0282	0.353635	0.636108	6	6	6	13.3	13.3	13.3	63.846	0	11.609	67221000	8	0.610717	0.850503	Tb927.8.5300:mRNA-p1		1799	Q57UK2
Tb927.8.5460:mRNA-p1;Tb11.v5.0797.1-p1;Tb927.8.5440:mRNA-p1;Tb927.8.5465:mRNA-p1;Tb11.v5.0798.1-p1	Q57UL8	Flagellar calcium-binding 44 kDa protein;flagellar calcium-binding protein;flagellar calcium-binding 24 kDa protein;flagellar calcium-binding 24 kDa protein;flagellar calcium-binding protein	23.7049	18.15	23.7804	24.1974	24.1311	23.6396	0.491235	2.11095	9	9	9	29.2	29.2	29.2	45.718	0	81.241	577000000	27	0.497539	1.12726	Tb927.8.5460:mRNA-p1;Tb11.v5.0797.1-p1;Tb927.8.5440:mRNA-p1;Tb927.8.5465:mRNA-p1;Tb11.v5.0798.1-p1;Tb927.8.5470:mRNA-p1		1801	Q57UL8
Tb927.8.5760:mRNA-p1	Q57X06	Ankyrin repeats (many copies)/Alpha/beta hydrolase family, putative	18.1819	19.9173	22.9342	23.0932	22.9445	22.9123	0.884825	2.63885	11	11	11	31.8	31.8	31.8	53.809	0	106.6	266190000	22	0.316164	1.89913	Tb927.8.5760:mRNA-p1		1809	Q57X06
Tb927.8.6060:mRNA-p1	Q57YK7	glycine acetyltransferase, putative	22.0225	22.1674	22.1203	24.4057	23.4595	21.1234	0.384879	0.892838	5	5	5	21.5	21.5	21.5	43.734	0	94.356	331140000	17	0.584939	0.914461	Tb927.8.6060:mRNA-p1		1815	Q57YK7
Tb927.8.610:mRNA-p1	Q57YG9	hypothetical protein, conserved	21.3759	19.4663	21.7228	20.9082	20.996	22.6317	0.296778	0.656991	8	8	8	15.3	15.3	15.3	96.194	0	25.24	126510000	12	0.667759	0.731684	Tb927.8.610:mRNA-p1		1816	Q57YG9
Tb927.8.6110:mRNA-p1	Q57YL2	3-hydroxy-3-methylglutaryl-CoA synthase, putative	25.4819	26.1204	25.7801	26.813	26.6006	25.732	0.708697	0.587706	27	27	27	64.1	64.1	64.1	54.669	0	323.31	2862000000	120	0.367306	1.55218	Tb927.8.6110:mRNA-p1		1817	Q57YL2
Tb927.8.6160:mRNA-p1;Tb927.8.6150:mRNA-p1	NA	40S ribosomal protein S8, putative;40S ribosomal protein S8, putative	23.7815	23.4389	20.1729	23.6147	23.5476	21.9961	0.176396	0.588402	6	6	6	25.5	25.5	25.5	24.937	0	94.378	242750000	23	0.779526	0.464875	Tb927.8.6160:mRNA-p1;Tb927.8.6150:mRNA-p1		1818	NA
Tb927.9.14370:mRNA-p1;Tb927.8.6180:mRNA-p1	Q38D25	60S ribosomal protein L26, putative;60S ribosomal protein L26, putative	19.8913	21.9422	19.4881	21.3143	21.5451	21.0289	0.47992	0.855543	3	3	3	26.6	26.6	26.6	16.454	0	6.0748	65539000	8	0.504108	1.1049	Tb927.9.14370:mRNA-p1;Tb927.8.6180:mRNA-p1		1819	Q38D25
Tb927.8.6250:mRNA-p1	Q57YM6	Nucleoporin NUP76	18.9395	20.3441	22.3041	22.1798	22.5978	22.2822	0.862243	1.82404	8	8	8	12.3	12.3	12.3	75.474	0	14.474	162750000	15	0.327943	1.85415	Tb927.8.6250:mRNA-p1		1823	Q57YM6
Tb927.8.6270:mRNA-p1	Q57YM8	hypothetical protein, conserved	19.6782	19.6391	21.4473	21.3801	21.7355	22.3231	1.11575	1.55799	6	6	6	9.6	9.6	9.6	69.168	0	10.843	118910000	9	0.223187	2.37261	Tb927.8.6270:mRNA-p1		1825	Q57YM8
Tb927.8.6360:mRNA-p1	Q57YN7	SPRY domain containing protein, putative	21.5318	21.5426	21.8542	21.8119	22.8948	23.0339	1.10057	0.9373	11	11	11	17.1	17.1	17.1	97.741	0	36.406	215100000	16	0.226484	2.34057	Tb927.8.6360:mRNA-p1		1827	Q57YN7
Tb927.8.650:mRNA-p1	Q57YG5	cation-transporting ATPase, putative	23.1524	22.1815	23.6114	23.9503	23.5443	23.7152	0.796809	0.754802	17	17	17	15.5	15.5	15.5	140.4	0	66.393	432840000	60	0.350863	1.72476	Tb927.8.650:mRNA-p1		1829	Q57YG5
Tb927.8.6580:mRNA-p1	Q57TV5	Succinate dehydrogenase [ubiquinone] flavoprotein subunit, mitochondrial	21.3179	22.3484	21.7307	22.8304	23.1767	20.5197	0.159463	0.37661	7	7	7	16.6	16.6	16.6	66.88	0	38.419	178460000	19	0.790718	0.425023	Tb927.8.6580:mRNA-p1		1830	Q57TV5
Tb927.8.6660:mRNA-p1	Q57TU7	paraflagellar rod component, putative	26.4348	27.173	27.9767	26.9687	27.5726	28.5351	0.319788	0.497299	51	51	51	69.4	69.4	69.4	69.055	0	323.31	9218200000	333	0.646442	0.780195	Tb927.8.6660:mRNA-p1		1832	Q57TU7
Tb927.8.6930:mRNA-p1	Q57YQ0	serine/threonine-protein kinase NRKB, putative	20.5053	19.6233	20.906	20.8412	20.4382	21.0589	0.444274	0.434551	3	3	3	10.9	10.9	10.9	47.915	0	8.0207	63866000	11	0.535744	1.03407	Tb927.8.6930:mRNA-p1;Tb927.4.5390:mRNA-p1		1837	Q57YQ0
Tb927.8.7020:mRNA-p1	Q57YQ9	peptidase, putative	21.6102	21.7701	21.0107	21.237	20.898	19.2536	0.696646	-1.00078	6	6	6	6.4	6.4	6.4	118.86	0	5.5575	40532000	9	0.374004	-1.52867	Tb927.8.7020:mRNA-p1		1838	Q57YQ9
Tb927.8.7100:mRNA-p1	Q57YR7	acetyl-CoA carboxylase	26.3093	25.6733	25.8662	26.1699	26.0632	26.2704	0.479834	0.21824	63	63	63	34	34	34	242.91	0	323.31	2566200000	206	0.503611	1.10473	Tb927.8.7100:mRNA-p1		1840	Q57YR7
Tb927.8.7200:mRNA-p1	Q57YS6	Region in Clathrin and VPS, putative	19.7049	18.7624	18.7883	19.2735	19.3851	19.5419	0.420057	0.314946	2	2	2	1.8	1.8	1.8	125.33	0.00058893	2.8498	19178000	4	0.554499	0.985574	Tb927.8.7200:mRNA-p1		1842	Q57YS6
Tb927.8.7270:mRNA-p1	Q57YS9	Endoplasmic Reticulum-Golgi Intermediate Compartment (ERGIC)/Endoplasmic reticulum vesicle transporter, putative	18.7178	20.0425	22.3194	22.4146	22.1366	22.4201	0.865115	1.96382	5	5	5	24	24	24	45.04	0	22.358	172700000	12	0.328617	1.85986	Tb927.8.7270:mRNA-p1		1843	Q57YS9
Tb927.8.7410:mRNA-p1	Q57YU3	calreticulin, putative	25.6683	24.3789	24.7002	24.9359	24.7374	21.8091	0.429893	-1.08832	15	15	1	40.5	40.5	5.6	45.021	0	110.64	728300000	53	0.550256	-1.00531	Tb927.8.7410:mRNA-p1		1844	Q57YU3
Tb927.8.7420:mRNA-p1	Q57YU4	TerD domain containing protein, putative	21.1085	21.9191	24.6119	24.7778	26.3418	25.3719	1.20292	2.95066	30	30	2	43.3	43.3	3.3	96.391	0	291.01	1429000000	85	0.205366	2.55947	Tb927.8.7420:mRNA-p1		1845	Q57YU4
Tb927.8.7490:mRNA-p1;Tb927.4.4930:mRNA-p1	Q57V70	symplekin;hypothetical protein, conserved	22.7291	22.8969	21.501	21.8111	21.5463	21.6495	0.723976	-0.70668	9	9	9	8.6	8.6	8.6	157.97	0	36.938	149250000	23	0.362818	-1.58201	Tb927.8.7490:mRNA-p1;Tb927.4.4930:mRNA-p1		1846	Q57V70
Tb927.8.7610:mRNA-p1;Tb927.8.7640:mRNA-p1;Tb927.8.7630:mRNA-p1;Tb927.8.7620:mRNA-p1;Tb927.8.7670:mRNA-p1;Tb927.8.7600:mRNA-p1	Q57V82	amino acid transporter 1, putative;amino acid transporter 1, putative;amino acid transporter 1, putative;amino acid transporter 1, putative;amino acid transporter, putative;amino acid transporter, putative	24.2536	24.2172	22.8223	23.8863	23.6715	23.0352	0.163844	-0.233376	7	7	3	16.9	16.9	10.3	50.171	0	148.69	420650000	24	0.790009	-0.435403	Tb927.8.7610:mRNA-p1;Tb927.8.7640:mRNA-p1;Tb927.8.7630:mRNA-p1;Tb927.8.7620:mRNA-p1;Tb927.8.7670:mRNA-p1;Tb927.8.7600:mRNA-p1;Tb927.8.7700:mRNA-p1;Tb927.8.7680:mRNA-p1;Tb927.4.4020:mRNA-p1;Tb927.4.4010:mRNA-p1;Tb927.4.4000:mRNA-p1;Tb927.4.3990:mRNA-p1		1848	Q57V82
Tb927.8.7720:mRNA-p1	Q57V91	hypothetical protein, conserved	19.5744	21.1754	21.6604	21.5246	21.0435	20.7023	0.159682	0.286757	4	4	4	28.9	28.9	28.9	24.902	0	23.424	68948000	13	0.791093	0.425544	Tb927.8.7720:mRNA-p1		1850	Q57V91
Tb927.8.7930:mRNA-p1;Tb927.8.7870:mRNA-p1;Tb927.8.7920:mRNA-p1;Tb927.8.7890:mRNA-p1;Tb927.8.7860:mRNA-p1;Tb11.v5.0429.1-p1;Tb927.8.7900:mRNA-p1	Q57U52	receptor-type adenylate cyclase GRESAG 4, putative;receptor-type adenylate cyclase GRESAG 4, putative;receptor-type adenylate cyclase GRESAG 4, putative;receptor-type adenylate cyclase GRESAG 4, putative;receptor-type adenylate cyclase GRESAG 4, putative;r	19.4393	18.739	21.067	20.9798	20.5704	21.3321	0.771388	1.21233	5	3	0	5.8	3.3	0	140.94	0	9.332	75872000	5	0.353477	1.67481	Tb927.8.7930:mRNA-p1;Tb927.8.7870:mRNA-p1;Tb927.8.7920:mRNA-p1;Tb927.8.7890:mRNA-p1;Tb927.8.7860:mRNA-p1;Tb11.v5.0429.1-p1;Tb927.8.7900:mRNA-p1;Tb927.8.7910:pseudogenic_transcript-p1;Tb11.v5.0546.1-p1;Tb927.6.190:mRNA-p1;Tb927.8.7590:mRNA-p1;Tb927.6.180:mRNA-p1;Tb11.v5.0456.1-p1;Tb927.6.170:mRNA-p1		1852	Q57U52
Tb927.8.7970:mRNA-p1	Q57U48	hypothetical protein	22.4969	20.1392	23.0795	21.7774	20.9168	22.7718	0.0266554	-0.0831769	7	7	7	22.1	22.1	22.1	53.211	0	21.653	180040000	11	0.949319	-0.0794788	Tb927.8.7970:mRNA-p1		1854	Q57U48
Tb927.8.8000:mRNA-p1	Q57U45	hypothetical protein, conserved	18.0472	19.3529	21.3172	21.0294	21.4964	22.1551	0.924327	1.98789	6	6	6	17.2	17.2	17.2	61.577	0	12.745	117100000	11	0.301421	1.97829	Tb927.8.8000:mRNA-p1;Tb927.4.4370.1:mRNA-p1;Tb927.4.4370.2:mRNA-p1		1856	Q57U45
Tb927.8.810:mRNA-p1	Q57YF0	radial spoke protein RSP9, putative	22.3118	22.2119	22.476	22.9152	23.97	23.656	1.66805	1.18047	10	10	10	28.2	28.2	28.2	37.518	0	64.793	376740000	29	0.109859	3.66552	Tb927.8.810:mRNA-p1		1859	Q57YF0
Tb927.8.8170:mRNA-p1	Q57WL3	mitochondrial RNA binding protein 1, putative	18.9931	19.2245	19.9805	20.028	19.6766	20.0362	0.734599	0.514222	4	4	2	5.2	5.2	2.3	100.4	0.0037313	1.9466	29836000	5	0.360536	1.60277	Tb927.8.8170:mRNA-p1		1862	Q57WL3
Tb927.8.8280:mRNA-p1	Q57WK2	hypothetical protein, conserved	23.1833	22.9984	23.5345	22.5323	23.0625	23.8207	0.0877833	-0.100218	7	7	7	32.4	32.4	32.4	30.098	0	12.767	396950000	26	0.870482	-0.247107	Tb927.8.8280:mRNA-p1		1865	Q57WK2
Tb927.8.8330:mRNA-p1	Q57WJ7	cysteine peptidase, putative	27.387	27.4826	28.9296	27.4921	27.9049	28.2183	0.0384368	-0.0613219	44	44	44	51.8	51.8	51.8	98.456	0	323.31	9478400000	301	0.928016	-0.113236	Tb927.8.8330:mRNA-p1;Tb927.4.3950:mRNA-p1		1866	Q57WJ7
Tb927.8.890:mRNA-p1	D6XMQ7	Ras-related protein Rab1A	22.8078	22.8546	23.4748	24.2935	24.1155	23.1186	0.874629	0.796827	10	10	9	48.1	48.1	48.1	22.714	0	144.85	538920000	43	0.323826	1.8788	Tb927.8.890:mRNA-p1		1868	D6XMQ7
Tb927.8.900:mRNA-p1	Q57YE1	splicing factor TSR1	21.9622	19.1984	21.6878	21.3778	21.5275	21.9984	0.311256	0.68511	5	5	5	19.5	19.5	19.5	37.469	0	9.5885	119530000	13	0.652141	0.762281	Tb927.8.900:mRNA-p1		1869	Q57YE1
Tb927.8.980:mRNA-p1	Q57XH7	phosphoacetylglucosamine mutase	25.0857	19.3017	24.5078	24.3444	24.0986	24.4952	0.29659	1.34767	18	18	18	36.7	36.7	36.7	64.95	0	109.32	672840000	47	0.667145	0.731287	Tb927.8.980:mRNA-p1		1870	Q57XH7
Tb927.9.10010:mRNA-p1	Q38E01	chaperone protein DnaJ, putative	18.111	19.0504	21.8224	22.8479	22.7322	22.6938	1.30136	3.09671	7	7	7	15.7	15.7	15.7	56.711	0	23.352	199510000	16	0.181341	2.77718	Tb927.9.10010:mRNA-p1		1871	Q38E01
Tb927.9.10100:mRNA-p1	Q38DZ4	hypothetical protein, conserved	25.2636	24.6219	24.9143	24.8333	24.4757	24.9466	0.318058	-0.181369	31	31	31	22.9	22.9	22.9	160.65	0	91.949	1055500000	82	0.648079	-0.77657	Tb927.9.10100:mRNA-p1		1872	Q38DZ4
Tb927.9.10310:mRNA-p1	Q38DX9	mitochondrial carrier protein 11	25.2724	25.3015	24.7117	24.2733	24.2641	24.4183	1.7619	-0.776635	12	12	12	41.3	41.3	41.3	34.295	0	37.757	789170000	55	0.0994286	-3.91627	Tb927.9.10310:mRNA-p1		1875	Q38DX9
Tb927.9.10450:mRNA-p1	Q38DX1	hypothetical protein, conserved	20.3114	19.2453	21.0188	21.4086	20.6336	21.3103	0.745302	0.92568	4	4	4	4.3	4.3	4.3	146.39	0	5.5159	74902000	6	0.362933	1.6237	Tb927.9.10450:mRNA-p1		1877	Q38DX1
Tb927.9.10530:mRNA-p1	Q38DW3	Flagellum attachment zone protein 4	19.9114	22.3379	24.1278	23.3744	24.7636	24.1904	0.703444	1.98379	28	28	28	28.5	28.5	28.5	118.72	0	102.11	623590000	50	0.370797	1.54193	Tb927.9.10530:mRNA-p1		1878	Q38DW3
Tb927.9.10770:mRNA-p1	Q38DU2	polyadenylate-binding protein 2	28.3678	27.6281	27.1754	28.2531	27.8432	28.1954	0.431419	0.373476	49	49	49	64	64	64	62.147	0	323.31	8663600000	274	0.549247	1.00837	Tb927.9.10770:mRNA-p1		1882	Q38DU2
Tb927.9.10790:mRNA-p1	Q38DU1	hypothetical protein	21.9719	21.4009	23.1759	21.0825	21.8405	22.4866	0.224046	-0.379723	4	4	4	13.8	13.8	13.8	33.139	0	9.0549	151290000	12	0.729808	-0.573561	Tb927.9.10790:mRNA-p1		1883	Q38DU1
Tb927.9.11100:mRNA-p1	Q38DR5	cAMP-dependent protein kinase catalytic subunit 1	22.4145	22.2531	21.4845	22.1431	22.0703	21.8777	0.0227911	-0.0203075	7	7	1	18	18	3	38.039	0	13.615	142870000	14	0.957196	-0.068233	Tb927.9.11100:mRNA-p1		1887	Q38DR5
Tb927.9.11140:mRNA-p1	Q38DR1	hypothetical protein, conserved	20.2671	19.0333	20.3487	20.9872	21.5562	22.6064	1.34568	1.83358	6	6	6	18.9	18.9	18.9	51.895	0	24.056	119110000	12	0.167062	2.87775	Tb927.9.11140:mRNA-p1		1889	Q38DR1
Tb927.9.11220:mRNA-p1	Q38DQ3	hypothetical protein, conserved	19.7847	19.3484	20.4075	21.6522	21.0834	21.1335	1.80706	1.44279	7	7	7	30.9	30.9	30.9	41.551	0	73.977	73746000	11	0.0891852	4.04083	Tb927.9.11220:mRNA-p1		1891	Q38DQ3
Tb927.9.11270:mRNA-p1	Q38DP9	t- complex protein 1 (eta subunit), putative	26.0647	25.6035	24.9682	24.6468	24.0669	24.0467	1.58653	-1.29202	20	20	20	46.3	46.3	46.3	61.471	0	83.487	921540000	62	0.135736	-3.45608	Tb927.9.11270:mRNA-p1		1892	Q38DP9
Tb927.9.11410:mRNA-p1;Tb927.9.11380:mRNA-p1	NA	60S ribosomal protein L23, putative;60S ribosomal protein L23, putative	26.3258	19.2442	25.8319	26.5825	26.7556	25.0545	0.423939	2.33023	6	6	6	55.4	55.4	55.4	14.962	0	9.9991	3038000000	12	0.552054	0.993369	Tb927.9.11410:mRNA-p1;Tb927.9.11380:mRNA-p1		1893	NA
Tb927.9.11500:mRNA-p1	Q38DN8	Cullin family, putative	20.3675	18.4673	21.3019	22.1353	22.7278	22.0605	1.23508	2.26228	10	10	10	17	17	17	85.912	0	27.932	144490000	23	0.203183	2.62977	Tb927.9.11500:mRNA-p1		1895	Q38DN8
Tb927.9.11540:mRNA-p1	Q38DN4	hypothetical protein, conserved	23.7462	23.4544	24.7483	23.5506	23.9348	23.6238	0.274499	-0.279886	12	12	12	41.3	41.3	41.3	50.786	0	95.167	499540000	33	0.682035	-0.684084	Tb927.9.11540:mRNA-p1		1896	Q38DN4
Tb927.9.11580:mRNA-p1;Tb927.9.11600:mRNA-p1	Q38DN1	glycosomal membrane protein;glycosomal membrane protein	26.4754	27.2194	27.6133	27.4631	27.6428	27.3103	0.459281	0.369376	13	13	13	59.3	59.3	59.3	26.408	0	323.31	5650100000	112	0.522203	1.06396	Tb927.9.11580:mRNA-p1;Tb927.9.11600:mRNA-p1		1897	Q38DN1
Tb927.9.11850:mRNA-p1	Q38DK9	structural maintenance of chromosome 1, putative	21.776	22.4362	21.7494	21.8174	21.403	21.5806	0.691716	-0.386892	9	9	9	7.8	7.8	7.8	144.54	0	22.395	137900000	18	0.376451	-1.51906	Tb927.9.11850:mRNA-p1		1899	Q38DK9
Tb927.9.12070:mRNA-p1	Q38DJ1	hypothetical protein, conserved	22.597	18.9025	22.7538	22.6925	22.4028	22.8585	0.414666	1.2335	12	12	12	16	16	16	109.87	0	112.78	234750000	22	0.559389	0.97473	Tb927.9.12070:mRNA-p1		1900	Q38DJ1
Tb927.9.12110:mRNA-p1	Q38DI7	6-phosphogluconate dehydrogenase, decarboxylating	24.5633	24.7476	24.2148	24.6749	23.9491	24.1666	0.388408	-0.244982	16	16	16	49.7	49.7	49.7	52.165	0	116.59	646180000	45	0.582441	-0.921635	Tb927.9.12110:mRNA-p1		1901	Q38DI7
Tb927.9.12510:mRNA-p1	Q38DF6	ATP-dependent DEAD/H RNA helicase, putative	24.2544	23.0142	24.9502	25.4285	25.0669	24.5636	0.696758	0.946784	24	24	23	31.8	31.8	30.6	82.74	0	165.44	1167100000	90	0.374793	1.52889	Tb927.9.12510:mRNA-p1		1907	Q38DF6
Tb927.9.12630:mRNA-p1;Tb927.9.12590:mRNA-p1;Tb927.9.12570:mRNA-p1;Tb927.9.12550:mRNA-p1;Tb927.9.12610:mRNA-p1	NA	glycerol kinase, glycosomal;glycerol kinase, glycosomal;glycerol kinase, glycosomal;glycerol kinase, glycosomal;glycerol kinase, glycosomal	29.9901	29.9636	29.7017	30.2658	30.1062	29.7749	0.405395	0.163865	60	60	60	81.6	81.6	81.6	56.426	0	323.31	36987000000	726	0.568765	0.956037	Tb927.9.12630:mRNA-p1;Tb927.9.12590:mRNA-p1;Tb927.9.12570:mRNA-p1;Tb927.9.12550:mRNA-p1;Tb927.9.12610:mRNA-p1		1908	NA
Tb927.9.12650:mRNA-p1	Q38DE8	ubiquitin-activating enzyme E1, putative	27.1531	26.9403	26.7849	26.4504	25.6338	26.3369	1.38111	-0.8191	50	50	50	39.5	39.5	39.5	134.65	0	323.31	2998800000	165	0.161113	-2.95936	Tb927.9.12650:mRNA-p1;Tb11.v5.0675.1-p1		1909	Q38DE8
Tb927.9.12700:mRNA-p1	Q38DE4	phospholipase A1, putative	20.9845	20.7233	21.068	21.6383	21.4035	21.8478	1.88723	0.704572	4	4	4	10.7	10.7	10.7	49.911	0	12.792	99100000	8	0.0888571	4.26857	Tb927.9.12700:mRNA-p1		1910	Q38DE4
Tb927.9.12730:mRNA-p1	Q38DE1	chaperone protein DnaJ, putative	20.2714	18.5601	20.126	22.466	22.3461	21.6724	1.85474	2.50896	4	4	4	13.7	13.7	13.7	48.592	0	17.951	133060000	11	0.0863158	4.17523	Tb927.9.12730:mRNA-p1		1912	Q38DE1
Tb927.9.12990:mRNA-p1	Q38DC0	hypothetical protein, conserved	20.5739	19.0209	21.4537	20.2876	20.8864	22.1847	0.353745	0.770035	6	6	6	6.4	6.4	6.4	143.91	0	19.57	99516000	12	0.611233	0.850729	Tb927.9.12990:mRNA-p1;Tb11.v5.0665.1-p1		1917	Q38DC0
Tb927.9.13380:mRNA-p1	Q38D86	Autophagy-related protein 24	24.9547	23.7675	23.7524	24.3629	24.4141	23.092	0.125731	-0.201843	25	25	25	57.5	57.5	57.5	48.172	0	108.36	632120000	57	0.82615	-0.343334	Tb927.9.13380:mRNA-p1		1918	Q38D86
Tb927.9.13440:mRNA-p1	Q38D82	Flagellar Member 5	22.9221	22.6731	24.607	23.4486	23.1616	24.7719	0.19226	0.393312	28	28	28	21.9	21.9	21.9	177.37	0	75.281	603890000	56	0.761955	0.501594	Tb927.9.13440:mRNA-p1		1919	Q38D82
Tb927.9.13510:mRNA-p1;Tb11.v5.0807.1-p1	Q38D76	Poly(A)-specific ribonuclease PARN-3;ribonuclease, putative	22.1705	21.0222	23.3828	23.2515	23.6275	23.5853	0.871997	1.29623	11	11	11	20.9	20.9	20.9	70.77	0	76.23	369940000	33	0.326358	1.87356	Tb927.9.13510:mRNA-p1;Tb11.v5.0807.1-p1		1921	Q38D76
Tb927.9.13520:mRNA-p1	Q38D75	Importin 1	22.6315	21.3598	20.6995	21.1887	20.5138	21.0842	0.45223	-0.634691	6	6	6	8.1	8.1	8.1	99.86	0	11.19	63388000	7	0.529179	-1.04993	Tb927.9.13520:mRNA-p1		1922	Q38D75
Tb927.9.13740:mRNA-p1;Tb927.9.13710:mRNA-p1;Tb927.9.13680:mRNA-p1;Tb927.9.13655:mRNA-p1;Tb927.9.13650:mRNA-p1	NA	ADP-ribosylation factor, putative;ADP-ribosylation factor, putative;ADP-ribosylation factor, putative;ADP-ribosylation factor, putative;ADP-ribosylation factor, putative	23.6889	24.1536	23.2471	24.0426	23.9519	22.6865	0.0954897	-0.136197	9	9	9	63.7	63.7	63.7	20.624	0	112.87	482990000	31	0.86503	-0.267068	Tb927.9.13740:mRNA-p1;Tb927.9.13710:mRNA-p1;Tb927.9.13680:mRNA-p1;Tb927.9.13655:mRNA-p1;Tb927.9.13650:mRNA-p1		1924	NA
Tb927.9.13990:mRNA-p1	Q38D54	RNA-binding protein, putative	24.0969	23.7666	23.3856	24.5085	24.2379	24.4031	1.34592	0.633462	10	10	10	42.6	42.6	42.6	34.618	0	41.077	744790000	22	0.167429	2.87831	Tb927.9.13990:mRNA-p1		1927	Q38D54
Tb927.9.1410:mRNA-p1	Q38G01	hypothetical protein, conserved	20.3174	20.1921	18.4903	21.5658	22.1765	21.6913	1.59218	2.14465	5	5	5	10.3	10.3	10.3	66.632	0	21.357	104710000	11	0.133029	3.47035	Tb927.9.1410:mRNA-p1		1929	Q38G01
Tb927.9.14240:mRNA-p1;Tb11.v5.0621.1-p1	Q38D32	Nucleoporin NUP82;hypothetical protein, conserved	21.6863	22.2192	23.1908	24.9444	25.5028	23.9785	1.75638	2.44314	21	21	21	32.7	32.7	32.7	82.445	0	99.269	852010000	68	0.0982588	3.90121	Tb927.9.14240:mRNA-p1;Tb11.v5.0621.1-p1		1932	Q38D32
Tb927.9.14430:mRNA-p1	Q38D21	Casein kinase II	18.3389	19.3006	20.369	19.9346	20.4791	20.629	0.74503	1.01141	4	4	4	12.9	12.9	12.9	41.017	0	8.7216	142020000	6	0.362101	1.62317	Tb927.9.14430:mRNA-p1		1934	Q38D21
Tb927.9.14470:mRNA-p1	Q38D19	ubiquitin carboxyl-terminal hydrolase, putative	19.36	18.7786	21.5821	21.7237	22.2735	21.7886	1.09043	2.02166	10	10	10	12.1	12.1	12.1	132.38	0	12.78	115440000	18	0.230603	2.31925	Tb927.9.14470:mRNA-p1		1935	Q38D19
Tb927.9.15050:mRNA-p1	Q38CZ5	nexin-dynein regulatory complex 4	18.9776	17.6986	19.903	19.4149	20.4384	21.0672	0.83922	1.44706	5	5	5	14.1	14.1	14.1	54.165	0	14.974	42331000	6	0.337672	1.80848	Tb927.9.15050:mRNA-p1		1936	Q38CZ5
Tb927.9.15070:mRNA-p1	Q38CZ3	hypothetical protein, conserved	24.0698	23.0599	23.5458	23.8724	23.6794	23.7943	0.306739	0.223529	19	19	19	30	30	30	82.306	0	42.677	521540000	41	0.658833	0.752761	Tb927.9.15070:mRNA-p1		1937	Q38CZ3
Tb927.9.15090:mRNA-p1	Q38CZ1	cytosolic coat protein, putative	19.1046	18.3746	19.5299	21.5871	20.8331	19.8871	1.38196	1.76607	3	3	3	19.2	19.2	19.2	24.595	0	14.447	53709000	6	0.162187	2.96133	Tb927.9.15090:mRNA-p1		1938	Q38CZ1
Tb927.9.15170:mRNA-p1;Tb927.9.15110:mRNA-p1	NA	60S ribosomal protein L5, putative;60S ribosomal protein L5, putative	25.2226	24.5466	23.9221	25.6357	25.4037	25.0017	0.870516	0.783254	17	17	17	52.9	52.9	52.9	34.636	0	112.93	1216200000	56	0.326402	1.87061	Tb927.9.15170:mRNA-p1;Tb927.9.15110:mRNA-p1		1940	NA
Tb927.9.15360:mRNA-p1;Tb927.10.190:mRNA-p1	Q38CX3	40S ribosomal protein S6, putative;40S ribosomal protein S6, putative	24.1152	24.493	21.7232	23.4761	23.3191	22.222	0.174248	-0.4381	7	7	7	27.6	27.6	27.6	28.476	0	46.642	305050000	22	0.781804	-0.459859	Tb927.9.15360:mRNA-p1;Tb927.10.190:mRNA-p1		1943	Q38CX3
Tb927.9.15460:mRNA-p1	Q38CW7	calcium motive p-type ATPase, putative	24.7014	24.4412	24.2869	24.5179	24.3389	24.4343	0.128746	-0.0461394	23	23	23	28	28	28	113.97	0	216.96	898810000	68	0.82377	-0.350771	Tb927.9.15460:mRNA-p1		1945	Q38CW7
Tb927.9.1700:mRNA-p1	Q38FX9	btb/poz domain containing protein, putative	20.8934	18.566	19.6375	19.7759	20.774	20.7469	0.417169	0.733267	5	5	5	11	11	11	67.667	0	14.305	39544000	12	0.556295	0.979767	Tb927.9.1700:mRNA-p1		1949	Q38FX9
Tb927.9.1710:mRNA-p1	Q38FX8	hypothetical protein, conserved	19.5127	19.9701	19.9413	20.3726	20.7647	19.6186	0.532534	0.443996	2	2	2	6.7	6.7	6.7	52.951	0	57.969	33953000	5	0.462221	1.20852	Tb927.9.1710:mRNA-p1		1950	Q38FX8
Tb927.9.1750:mRNA-p1	Q38FX4	Fibronectin type III domain containing protein, putative	22.2999	22.1173	25.7237	25.2521	24.8999	26.7334	0.798819	2.24813	78	78	78	22.5	22.5	22.5	502.8	0	323.31	1988900000	166	0.349913	1.72872	Tb927.9.1750:mRNA-p1		1951	Q38FX4
Tb927.9.1770:mRNA-p1	Q38FX2	Zn-finger in Ran binding protein and others/SPRY domain/HECT-domain (ubiquitin-transferase), putative	19.3695	18.8573	19.9947	21.5884	21.5056	21.7352	2.55437	2.20257	9	9	9	4.4	4.4	4.4	329.16	0	20.993	94017000	7	0.030125	6.56184	Tb927.9.1770:mRNA-p1		1952	Q38FX2
Tb927.9.1880:mRNA-p1	Q38FW7	WD domain, G-beta repeat, putative	21.8143	21.9219	22.7698	21.673	22.628	23.3842	0.271508	0.393045	8	8	8	17	17	17	63.117	0	24.805	236970000	18	0.685928	0.677642	Tb927.9.1880:mRNA-p1		1954	Q38FW7
Tb927.9.1980:mRNA-p1	Q38FW0	hypothetical protein, conserved	21.7329	20.2149	23.7543	21.9507	23.0325	23.8014	0.371877	1.02754	13	13	13	26.1	26.1	26.1	78.486	0	51.695	338300000	18	0.594117	0.887944	Tb927.9.1980:mRNA-p1		1956	Q38FW0
Tb927.9.2075:mRNA-p1	NA	hypothetical protein	19.5961	18.973	21.6591	21.0657	21.9909	22.2281	0.886718	1.6855	6	6	6	4.5	4.5	4.5	302.5	0	11.618	114420000	11	0.317325	1.90291	Tb927.9.2075:mRNA-p1		1958	NA
Tb927.9.2470:mRNA-p1	Q38FS0	nucleolar protein	27.2481	26.793	28.876	27.564	27.9068	28.0047	0.103687	0.18615	54	54	20	55.4	55.4	25.1	86.202	0	323.31	8648600000	307	0.850556	0.288055	Tb927.9.2470:mRNA-p1		1963	Q38FS0
Tb927.9.2520:mRNA-p1;Tb11.v5.0868.1-p1	Q38FR6	microtubule-associated protein;mitotubule-associated protein Gb4, putative	19.4768	19.9324	21.7883	23.9576	25.1158	23.6572	1.99975	3.84435	14	14	14	31.9	31.9	31.9	928.36	0	94.899	542470000	25	0.072381	4.60333	Tb927.9.2520:mRNA-p1;Tb11.v5.0868.1-p1		1965	Q38FR6
Tb927.9.2590:mRNA-p1	Q38FR1	hypothetical protein, conserved	22.3662	19.7069	21.4353	22.3221	21.9659	21.5892	0.416338	0.78963	8	8	8	8.8	8.8	8.8	121.33	0	14.39	101500000	12	0.556606	0.978095	Tb927.9.2590:mRNA-p1		1966	Q38FR1
Tb927.9.2900:mRNA-p1	Q38FN3	hypothetical protein, conserved	19.4355	18.0592	21.2818	20.5347	20.3612	21.1558	0.49374	1.09173	9	9	9	4.4	4.4	4.4	287.19	0	12.313	57596000	13	0.498163	1.13221	Tb927.9.2900:mRNA-p1		1968	Q38FN3
Tb927.9.3440:mRNA-p1	Q38FI6	cyclophilin type peptidyl-prolyl cis-trans isomerase, putative	19.5265	20.46	19.1534	20.7707	20.8863	20.8651	1.35077	1.12739	4	4	4	17	17	17	35.78	0	13.721	52224000	7	0.166818	2.8894	Tb927.9.3440:mRNA-p1		1973	Q38FI6
Tb927.9.3770:mRNA-p1	Q38FF6	hypothetical protein, conserved	19.4857	19.184	23.2907	23.5298	23.2998	23.3378	0.968292	2.73569	6	6	6	30.5	30.5	30.5	23.95	0	24.922	348000000	29	0.287838	2.06717	Tb927.9.3770:mRNA-p1		1977	Q38FF6
Tb927.9.3870:mRNA-p1	Q38FE6	hypothetical protein, conserved	18.816	18.0404	21.1325	19.8393	20.0685	21.5598	0.467177	1.15959	6	6	6	13.1	13.1	13.1	79.857	0	15.001	63112000	10	0.512246	1.07964	Tb927.9.3870:mRNA-p1		1979	Q38FE6
Tb927.9.3990:mRNA-p1;Tb927.9.3920:mRNA-p1	Q38FD9	ribosomal protein S7, putative;ribosomal protein S7, putative	23.8162	23.2289	22.0725	23.0014	23.219	21.4561	0.252334	-0.480323	10	10	10	44.6	44.6	44.6	23.841	0	46.743	199590000	33	0.695766	-0.636031	Tb927.9.3990:mRNA-p1;Tb927.9.3920:mRNA-p1		1980	Q38FD9
Tb927.9.4190:mRNA-p1	Q38FC0	fatty acyl CoA syntetase 1	23.8806	23.8932	23.557	23.2536	22.7517	22.9897	1.89044	-0.778587	11	11	11	16.9	16.9	16.9	78.959	0	35.595	266660000	34	0.0885797	-4.27786	Tb927.9.4190:mRNA-p1		1982	Q38FC0
Tb927.9.4200:mRNA-p1	Q38FB9	fatty acyl CoA synthetase 2	21.8206	21.7185	21.7704	22.1607	21.666	21.246	0.107052	-0.0788892	18	8	8	24.9	10.9	10.9	79.586	0	11.37	108630000	12	0.846845	-0.2966	Tb927.9.4200:mRNA-p1		1983	Q38FB9
Tb927.9.4210:mRNA-p1;Tb11.v5.0561.1-p1	Q38FB8	fatty acyl CoA synthetase 3;fatty acyl CoA synthetase, putative	26.7705	26.4064	26.3154	25.8873	25.2234	25.6264	1.74115	-0.91842	28	27	3	45.2	43.4	8.3	77.853	0	323.31	1985500000	117	0.100045	-3.8599	Tb927.9.4210:mRNA-p1;Tb11.v5.0561.1-p1		1984	Q38FB8
Tb927.9.4250:mRNA-p1	Q38FB5	hypothetical protein, conserved	18.6844	19.4012	20.1707	19.8794	20.1666	21.2041	0.782356	0.997894	3	3	3	11.6	11.6	11.6	39.967	0	5.0357	49778000	3	0.353078	1.69634	Tb927.9.4250:mRNA-p1		1986	Q38FB5
Tb927.9.4500:mRNA-p1	Q38F93	heat shock protein, putative	23.9899	23.8296	23.8684	23.229	23.1	23.3399	2.87149	-0.673019	12	12	12	18.2	18.2	18.2	91.117	0	39.906	302260000	28	0.0130435	-7.96781	Tb927.9.4500:mRNA-p1		1987	Q38F93
Tb927.9.4680:mRNA-p1	Q38F76	Eukaryotic initiation factor 4A-1	28.4717	28.4054	27.1561	27.9793	27.6075	27.3372	0.325622	-0.369745	29	29	29	67.1	67.1	67.1	45.361	0	323.31	8848600000	211	0.642856	-0.792398	Tb927.9.4680:mRNA-p1		1989	Q38F76
Tb927.9.5040:mRNA-p1	Q38F46	cAMP-specific phosphodiesterase	24.3397	23.5154	25.5299	24.5246	24.8509	25.4772	0.307746	0.48923	29	29	9	36.5	36.5	16.2	103.65	0	308.33	1317600000	103	0.658166	0.754887	Tb927.9.5040:mRNA-p1		1991	Q38F46
Tb927.9.5100:mRNA-p1	Q38F42	cAMP-specific phosphodiesterase	22.2882	19.4908	23.3851	22.6821	22.9861	22.8898	0.413766	1.13132	28	8	8	33	13.7	13.7	103.22	0	65.606	275810000	20	0.559326	0.972918	Tb927.9.5100:mRNA-p1		1992	Q38F42
Tb927.9.5190:mRNA-p1	Q38F34	proliferative cell nuclear antigen (PCNA), putative	23.4823	23.5648	22.3392	22.9708	22.5915	21.639	0.579903	-0.728373	7	7	7	31.5	31.5	31.5	32.314	0	36.684	212150000	16	0.435454	-1.30118	Tb927.9.5190:mRNA-p1		1993	Q38F34
Tb927.9.5210:mRNA-p1	Q38F32	glutaminyl-tRNA synthetase, putative	24.3286	24.2365	23.6229	23.2377	22.7348	22.8442	1.85536	-1.12376	12	12	12	25.6	25.6	25.6	67.278	0	48.528	328400000	33	0.0874667	-4.17699	Tb927.9.5210:mRNA-p1		1994	Q38F32
Tb927.9.5320:mRNA-p1	Q38F23	nucleolar RNA binding protein, putative	23.3798	19.8692	23.0419	22.9779	22.8191	22.7669	0.270977	0.757633	13	13	12	31.9	31.9	31.9	46.864	0	38.651	270620000	25	0.685882	0.676498	Tb927.9.5320:mRNA-p1		1996	Q38F23
Tb927.9.5520:mRNA-p1	Q38F03	ubiquitin carboxyl-terminal hydrolase, putative	18.8585	19.3951	21.6607	21.689	21.618	21.1492	0.799339	1.51399	7	7	7	8.1	8.1	8.1	151.16	0	16.152	97388000	14	0.352051	1.72974	Tb927.9.5520:mRNA-p1		2001	Q38F03
Tb927.9.5590:mRNA-p1	Q38EZ6	DNA topoisomerase ii	19.1361	19.4844	21.144	19.785	19.6298	21.1235	0.120617	0.257939	7	7	7	8.5	8.5	8.5	137.56	0	12.788	51821000	8	0.833766	0.330653	Tb927.9.5590:mRNA-p1		2002	Q38EZ6
Tb927.9.5730:mRNA-p1	Q38EY2	nucleosome assembly protein-like protein	22.1949	18.6517	22.5413	23.1249	23.0238	22.8827	0.687671	1.88114	3	3	3	13.3	13.3	13.3	47.584	0	18.406	230310000	9	0.378137	1.51118	Tb927.9.5730:mRNA-p1		2005	Q38EY2
Tb927.9.5860:mRNA-p1;Tb927.9.5770:mRNA-p1	NA	tryparedoxin peroxidase;tryparedoxin peroxidase	28.1472	27.7679	28.9289	28.5534	28.7013	29.2646	0.620273	0.558443	24	24	24	81.9	81.9	81.9	22.424	0	323.31	17853000000	266	0.419163	1.37989	Tb927.9.5860:mRNA-p1;Tb927.9.5770:mRNA-p1		2006	NA
Tb927.9.5900:mRNA-p1	Q38EX6	glutamate dehydrogenase	26.2841	26.1477	26.1498	26.1895	26.0313	25.8023	0.701094	-0.186202	44	44	44	49.5	49.5	49.5	112.11	0	323.31	2497500000	143	0.372357	-1.53735	Tb927.9.5900:mRNA-p1		2008	Q38EX6
Tb927.9.6250:mRNA-p1	Q38EV1	arginine kinase	19.113	22.1108	19.6049	22.1363	21.4442	20.8595	0.530793	1.20376	31	3	2	68.1	6.5	4.3	41.597	0	13.75	95467000	11	0.461932	1.2051	Tb927.9.6250:mRNA-p1		2010	Q38EV1
Tb927.9.6290:mRNA-p1	Q38EU9	arginine kinase	28.2653	28.4178	27.302	27.9472	27.4377	26.9378	0.537457	-0.554146	32	32	3	71.3	71.3	9.6	40.196	0	323.31	8024100000	216	0.458814	-1.21817	Tb927.9.6290:mRNA-p1		2011	Q38EU9
Tb927.9.6370:mRNA-p1;Tb927.9.6380:mRNA-p1;Tb927.9.6360:mRNA-p1	Q38EU4	hypothetical protein, conserved;hypothetical protein, conserved;hypothetical protein, conserved	19.8556	21.4211	21.4894	21.3507	21.2928	21.2999	0.298339	0.392403	3	3	3	8.5	8.5	8.5	51.635	0	6.2965	89359000	14	0.667558	0.734996	Tb927.9.6370:mRNA-p1;Tb927.9.6380:mRNA-p1;Tb927.9.6360:mRNA-p1		2012	Q38EU4
Tb927.9.6460:mRNA-p1	Q38ET5	hypothetical protein, conserved	21.5195	19.6569	22.4181	23.0395	24.1259	22.7832	1.09275	2.11806	18	18	18	19.2	19.2	19.2	170.34	0	124.02	338710000	39	0.231028	2.32413	Tb927.9.6460:mRNA-p1		2014	Q38ET5
Tb927.9.6530:mRNA-p1	Q38ES9	hypothetical protein	22.5271	21.8507	21.885	22.1051	22.0429	22.3688	0.128591	0.0846532	8	8	8	12.2	12.2	12.2	113.29	0	21.507	168260000	16	0.822257	0.350391	Tb927.9.6530:mRNA-p1		2015	Q38ES9
Tb927.9.6880:mRNA-p1	Q38EQ0	cAMP-specific phosphodiesterase, putative	19.3429	18.7919	19.1528	21.2229	20.5456	21.2091	2.63023	1.89665	5	5	5	11.8	11.8	11.8	72.857	0	11.441	57989000	9	0.024129	6.87667	Tb927.9.6880:mRNA-p1		2017	Q38EQ0
Tb927.9.6920:mRNA-p1	Q38EP6	hypothetical protein, conserved	19.8951	20.1155	21.9295	19.5643	21.156	20.0442	0.187537	-0.391855	5	5	5	17.1	17.1	17.1	41.39	0	7.9742	61216000	6	0.767436	-0.490721	Tb927.9.6920:mRNA-p1		2018	Q38EP6
Tb927.9.7180:mRNA-p1	Q38EM6	adenosine monophosphate deaminase, putative	21.5872	21.4018	23.8458	22.8845	23.0875	24.7212	0.587509	1.28616	25	25	25	18.4	18.4	18.4	189.71	0	114.96	519170000	53	0.4368	1.31602	Tb927.9.7180:mRNA-p1		2022	Q38EM6
Tb927.9.7520:mRNA-p1	Q38EJ5	hypothetical protein, conserved	23.165	19.1764	23.1034	23.9083	23.515	21.738	0.347481	1.23883	8	8	8	29.2	29.2	29.2	38.016	0	129.8	282980000	21	0.61967	0.837805	Tb927.9.7520:mRNA-p1		2023	Q38EJ5
Tb927.9.7550:mRNA-p1	Q38EJ2	adenylosuccinate lyase, putative	21.2856	20.1631	21.5874	23.5066	23.6119	23.3825	2.32311	2.4883	17	17	17	40.8	40.8	40.8	53.119	0	38.622	323940000	47	0.0407619	5.6766	Tb927.9.7550:mRNA-p1		2024	Q38EJ2
Tb927.9.7620:mRNA-p1;Tb927.9.7590:mRNA-p1	NA	60S ribosomal protein L11, putative;60S ribosomal protein L11, putative	21.5235	20.6807	18.4112	21.3788	21.854	19.7471	0.281514	0.788158	2	2	2	12.4	12.4	12.4	22.369	0	57.17	57436000	7	0.678536	0.699145	Tb927.9.7620:mRNA-p1;Tb927.9.7590:mRNA-p1		2025	NA
Tb927.9.7720:mRNA-p1	Q38EI1	predicted tetratricopeptide repeat protein	25.2086	24.7225	24.4911	25.1593	24.6656	24.4753	0.0475027	-0.0407333	42	42	42	39.3	39.3	39.3	152.89	0	243.12	974720000	127	0.921821	-0.138699	Tb927.9.7720:mRNA-p1		2027	Q38EI1
Tb927.9.7770:mRNA-p1	Q38EH6	spermidine synthase	20.9557	20.8653	20.8799	22.0219	21.2398	17.7268	0.162433	-0.570798	5	5	5	20.5	20.5	20.5	32.926	0	6.47	60827000	6	0.791256	-0.432064	Tb927.9.7770:mRNA-p1		2029	Q38EH6
Tb927.9.8060:mRNA-p1	Q38EF1	WAHD domain of WASH complex, putative	19.5672	19.2876	19.3003	19.2974	19.4281	19.7842	0.276527	0.11817	3	3	3	6.9	6.9	6.9	61.02	0.00060753	3.1148	20970000	4	0.68165	0.688445	Tb927.9.8060:mRNA-p1		2031	Q38EF1
Tb927.9.8420:mRNA-p1;Tb927.9.8070:mRNA-p1	NA	QM-like protein;QM-like protein	22.765	19.9673	21.9885	22.8774	22.7347	21.1717	0.27715	0.687643	7	7	7	31	31	31	24.736	0	8.2649	218320000	17	0.681408	0.689784	Tb927.9.8420:mRNA-p1;Tb927.9.8070:mRNA-p1		2032	NA
Tb927.9.8180:mRNA-p1	Q38EE5	hypothetical protein, conserved	21.0018	19.4624	22.4096	22.2488	23.7693	23.0714	1.01525	2.07193	10	10	10	22.7	22.7	22.7	70.844	0	35.043	283630000	24	0.261814	2.16314	Tb927.9.8180:mRNA-p1		2034	Q38EE5
Tb927.9.8330:mRNA-p1	Q38ED4	hypothetical protein	18.794	20.2983	19.2488	19.5524	20.4591	20.3163	0.557241	0.662265	3	3	3	10.1	10.1	10.1	52.609	0.00058858	2.8495	38408000	6	0.445982	1.2569	Tb927.9.8330:mRNA-p1		2037	Q38ED4
Tb927.9.8350:mRNA-p1	Q38ED2	hypothetical protein, conserved	22.7822	18.8589	23.735	22.8409	24.0889	23.5575	0.482346	1.70375	15	15	15	24.8	24.8	24.8	66.853	0	75.228	399170000	28	0.503045	1.1097	Tb927.9.8350:mRNA-p1		2038	Q38ED2
Tb927.9.8410:mRNA-p1	Q38EC6	chaperone protein DnaJ, putative	19.8109	19.8741	18.6207	21.1073	20.7596	20.2724	1.26464	1.2779	3	3	3	11.3	11.3	11.3	49.366	0	8.0398	47536000	4	0.191646	2.69508	Tb927.9.8410:mRNA-p1		2039	Q38EC6
Tb927.9.8720:mRNA-p1	Q38EA4	fructose-1,6-bisphosphatase	21.9071	19.5804	22.8094	22.2653	22.4573	22.5641	0.44318	0.996653	7	7	7	25.1	25.1	25.1	38.534	0	37.018	183480000	13	0.535738	1.03188	Tb927.9.8720:mRNA-p1		2041	Q38EA4
Tb927.9.8740:mRNA-p1	Q38EA2	Double RNA binding domain protein 3	23.2767	23.2146	21.8357	23.3847	23.4589	22.44	0.216238	0.318838	9	9	9	29.4	29.4	29.4	36.984	0	129.4	294360000	28	0.739855	0.556067	Tb927.9.8740:mRNA-p1		2042	Q38EA2
Tb927.9.8820:mRNA-p1	Q38E96	hypothetical protein, conserved	19.4152	18.6466	18.177	20.1659	19.9744	21.4737	1.40674	1.7917	2	2	2	2.7	2.7	2.7	119.55	0.0032644	2.1308	53213000	4	0.164394	3.01912	Tb927.9.8820:mRNA-p1		2043	Q38E96
Tb927.9.8880:mRNA-p1;Tb927.9.8850:mRNA-p1	NA	actin B;actin A	27.7321	28.2316	27.5177	28.0588	27.8808	27.6257	0.0386105	0.0279827	28	28	28	69.1	69.1	69.1	41.895	0	323.31	8921400000	221	0.928641	0.113728	Tb927.9.8880:mRNA-p1;Tb927.9.8850:mRNA-p1		2044	NA
Tb927.9.8950:mRNA-p1	Q38E89	metallo- peptidase, Clan M- Family M48	24.0871	22.2071	22.2496	23.8494	23.0145	22.2379	0.0850663	0.185994	9	9	9	23.4	23.4	23.4	48.904	0	64.106	318060000	25	0.873625	0.240015	Tb927.9.8950:mRNA-p1		2045	Q38E89
Tb927.9.8990:mRNA-p1	Q38E88	Ankyrin repeats (3 copies), putative	21.1458	19.6261	21.3283	21.7434	22.4205	22.9343	1.22226	1.66599	7	7	7	35.1	35.1	35.1	38.856	0	30.186	166970000	14	0.204841	2.60166	Tb927.9.8990:mRNA-p1		2046	Q38E88
Tb927.9.9290:mRNA-p1	Q38E63	polyadenylate-binding protein 1	23.4987	21.7468	23.4616	23.5684	23.3348	24.4827	0.590244	0.892905	14	14	14	33.9	33.9	33.9	63.029	0	91.021	465440000	37	0.436769	1.32136	Tb927.9.9290:mRNA-p1		2052	Q38E63
Tb927.9.9630:mRNA-p1	Q38E33	TPR repeat/Tetratricopeptide repeat, putative	21.4975	19.4207	20.7248	20.9812	20.957	20.4947	0.157508	0.263303	3	3	3	11.8	11.8	11.8	38.92	0	13.089	39516000	6	0.793218	0.420376	Tb927.9.9630:mRNA-p1		2054	Q38E33
Tb927.9.9740:mRNA-p1	Q38E23	AMP deaminase, putative	19.7774	19.0201	22.1362	21.6695	21.7643	23.9319	0.832516	2.144	16	16	16	14.2	14.2	14.2	163.28	0	43.655	241550000	23	0.340571	1.79521	Tb927.9.9740:mRNA-p1		2056	Q38E23
Tb927.9.9780:mRNA-p1	Q38E20	peptidyl-prolyl cis-trans isomerase (cyclophilin- 40), putative	19.588	19.0887	22.5129	21.1002	20.48	19.4517	0.0148642	-0.0525646	2	2	2	6.2	6.2	6.2	38.095	0	5.0607	64511000	7	0.967626	-0.0448815	Tb927.9.9780:mRNA-p1		2057	Q38E20
Tb927.9.9820:mRNA-p1	Q38E18	glyceraldehyde-3-phosphate dehydrogenase, putative	22.2225	22.529	21.7087	22.9227	22.6978	22.7602	1.21056	0.640162	8	8	8	34.4	34.4	34.4	38.802	0	40.41	221620000	21	0.203821	2.57611	Tb927.9.9820:mRNA-p1		2058	Q38E18
Tb927.9.9860:mRNA-p1	Q38E16	Hsp70 protein, putative	25.1715	25.5331	24.6141	24.3792	23.7887	23.6912	1.54897	-1.15324	21	21	21	33.1	33.1	33.1	79.857	0	104.99	802910000	70	0.141628	-3.36206	Tb927.9.9860:mRNA-p1		2059	Q38E16
